# Supplementary material for: Delocalization error poisons the density-functional many-body expansion
Source: Chem Sci. 2024 Oct 30;15(47):19893–906. doi: 10.1039/d4sc05955g (PMC11575576; doi:10.1039/d4sc05955g)
Supplement: SC-015-D4SC05955G-s001 [file SC-015-D4SC05955G-s001.zip]

Archive with 45 entries (44 files):
- structures/
- structures/Fw14-5.xyz
- structures/Naw14-5.xyz
- structures/Naw14-11.xyz
- structures/Naw14-10.xyz
- structures/Naw14-4.xyz
- structures/Fw14-4.xyz
- structures/Fw14-6.xyz
- structures/Naw14-6.xyz
- structures/Naw14-7.xyz
- structures/Fw14-7.xyz
- structures/Naw14-3.xyz
- structures/Fw14-3.xyz
- structures/Fw14-2.xyz
- structures/Naw14-2.xyz
- structures/Fw14-1.xyz
- structures/Naw14-1.xyz
- structures/Fw15-6.xyz
- structures/w15-8.xyz
- structures/w15-9.xyz
- structures/Fw15-7.xyz
- structures/Fw15-5.xyz
- structures/w15-11.xyz
- structures/Fw14-10.xyz
- structures/Fw14-11.xyz
- structures/w15-10.xyz
- structures/Fw15-4.xyz
- structures/Fw15-1.xyz
- structures/Fw15-3.xyz
- structures/Fw15-2.xyz
- structures/w15-1.xyz
- structures/Fw25.xyz
- structures/w15-2.xyz
- structures/w15-3.xyz
- structures/Fw15-9.xyz
- structures/w15-7.xyz
- structures/w15-6.xyz
- structures/Fw15-8.xyz
- structures/w15-4.xyz
- structures/w15-5.xyz
- structures/Fw15-10.xyz
- structures/Fw14-9.xyz
- structures/Naw14-9.xyz
- structures/Naw14-8.xyz
- structures/Fw14-8.xyz
