# Supplementary material for: Delocalization error poisons the density-functional many-body expansion
Source: Chem Sci. 2024 Oct 30;15(47):19893–906. doi: 10.1039/d4sc05955g (PMC11575576; doi:10.1039/d4sc05955g)
Supplement: SC-015-D4SC05955G-s001 [file SC-015-D4SC05955G-s001.zip › structures/Fw14-5.xyz]

43
{"unit_cell": [15.151779, 15.151779, 15.151779], "charges": {"1": -1}, "name": "snap.69.H28O14F", "meta": {"order": [18, 16, 11, 17, 12, 13, 9, 29, 24, 26, 21, 30, 19, 33, 28, 34, 41, 38, 42, 10, 8, 15, 39, 40, 36, 27, 25, 31, 7, 6, 14, 22, 20, 23, 35, 32, 37, 2, 5, 0, 4, 3, 1], "offset": [0.0, -4.440892098500626e-16, 0.0]}}
F         14.956078      1.820801      0.779349
O         14.622204      5.973617      1.464577
H         13.774204      5.549192      1.179064
H         14.658367      6.785446      0.932446
O         14.034126      3.144377     -1.520098
H         14.251450      2.550496     -0.757740
H         13.500768      2.633820     -2.123593
O         15.987962      3.863184      2.335517
H         15.499907      3.161971      1.840243
H         15.596948      4.715418      2.094735
O         15.241138     -0.720168     -0.641517
H         16.160334     -0.892495     -0.625875
H         15.017915     -0.043292      0.004397
O         16.785651      2.925305     -2.650760
H         15.882248      2.848238     -2.246715
H         17.452175      2.448479     -2.095641
O         18.913199      3.979546      0.796872
H         18.163508      4.399062      0.414448
H         19.235413      4.623120      1.465216
O         13.506150     -1.717357      2.925252
H         13.439610     -2.179216      3.821288
H         14.415269     -1.355879      2.798290
O         18.383782      2.772822      3.320905
H         18.733075      2.931967      4.265743
H         17.580426      3.242616      3.184574
O         15.700277      0.034719      2.737160
H         15.530967      0.679835      2.040000
H         16.582180      0.246636      3.034880
O         13.423376      2.812926      3.562842
H         13.104547      3.202190      2.718716
H         14.390356      3.031537      3.625539
O         15.404459      1.005207      5.479557
H         15.084978      0.785226      4.580755
H         15.498369      1.974852      5.532676
O         17.506801      1.437876      0.060697
H         16.616182      1.818705      0.213023
H         18.131233      2.109610      0.400435
O         11.818417      1.668009      1.587709
H         12.761210      1.476930      1.637801
H         11.379165      0.816152      1.805474
O         12.276644      4.570850      1.370933
H         11.978099      3.983506      0.665661
H         11.471201      4.961730      1.699915
