# Supplementary material for: Delocalization error poisons the density-functional many-body expansion
Source: Chem Sci. 2024 Oct 30;15(47):19893–906. doi: 10.1039/d4sc05955g (PMC11575576; doi:10.1039/d4sc05955g)
Supplement: SC-015-D4SC05955G-s001 [file SC-015-D4SC05955G-s001.zip › structures/Naw14-5.xyz]

43
{"unit_cell": [15.29843, 15.29843, 15.29843], "charges": {"1": 1}, "name": "snap.69.H28O14Na", "meta": {"order": [18, 40, 37, 38, 23, 24, 29, 39, 41, 42, 9, 10, 6, 28, 21, 30, 25, 19, 22, 11, 8, 7, 16, 12, 15, 20, 27, 26, 3, 5, 4, 14, 17, 13, 31, 36, 33, 2, 1, 0, 34, 35, 32], "offset": [5.551115123125783e-17, 2.7755575615628914e-17, 1.1102230246251565e-16]}}
Na         0.232409      0.785774      0.006706
O          3.515083     -2.464741      2.055462
H          2.835302     -3.069813      2.372874
H          2.998967     -1.735053      1.668822
O          1.083658     -3.560930     -0.066520
H          1.220426     -2.651937      0.192947
H          1.894084     -4.059662      0.188906
O          3.352631     -1.075538     -1.769464
H          3.673149     -1.970964     -1.950062
H          4.113941     -0.562816     -2.151457
O         -1.341166      1.973526     -0.877388
H         -1.320926      2.202507     -1.839506
H         -2.124578      1.419591     -0.741546
O          1.623552      3.375747     -2.008355
H          0.926141      3.809383     -1.577193
H          1.986102      4.077847     -2.493191
O          1.276228      1.895045      3.813019
H          0.839459      2.655687      4.275814
H          1.071917      1.976402      2.853983
O         -1.265401     -0.762223      0.422147
H         -1.588943     -1.272027      1.134883
H         -2.081066     -0.291921      0.225463
O         -0.518990      2.320493      1.578224
H         -1.259993      1.944116      2.025827
H         -0.835225      3.072345      1.098303
O          0.910028      0.125433     -2.130772
H          1.557162     -0.592375     -2.013852
H          1.301932      0.850702     -2.661613
O         -2.506721      0.679345      3.430636
H         -2.221661      0.836333      4.340793
H         -2.246842     -0.241356      3.196472
O         -0.930455     -2.206097     -2.088380
H         -0.257873     -1.627987     -2.382644
H         -1.129969     -1.843281     -1.215091
O          2.146917     -0.499593      0.606129
H          2.690916     -0.643463     -0.193444
H          2.508261      0.337015      0.914891
O         -3.451905      0.265448     -0.555096
H         -3.509200     -0.160050     -1.455666
H         -4.238705      0.053028     -0.082734
O          2.560055      2.064849      0.567863
H          2.671261      2.520921     -0.301187
H          2.332051      2.780470      1.193643
