# Supplementary material for: Delocalization error poisons the density-functional many-body expansion
Source: Chem Sci. 2024 Oct 30;15(47):19893–906. doi: 10.1039/d4sc05955g (PMC11575576; doi:10.1039/d4sc05955g)
Supplement: SC-015-D4SC05955G-s001 [file SC-015-D4SC05955G-s001.zip › structures/Naw14-11.xyz]

43
{"unit_cell": [15.270682, 15.270682, 15.270682], "charges": {"1": 1}, "name": "snap.75.H28O14Na", "meta": {"order": [15, 34, 35, 37, 22, 23, 28, 40, 41, 42, 6, 5, 3, 26, 27, 19, 29, 24, 38, 18, 17, 16, 10, 7, 4, 13, 9, 11, 20, 25, 21, 12, 14, 8, 33, 39, 36, 2, 1, 0, 31, 32, 30], "offset": [-2.220446049250313e-16, -1.1102230246251565e-16, -1.6653345369377348e-16]}}
Na         0.344076      0.702757     -0.025069
O          2.764079     -1.727610      3.670973
H          2.765362     -1.212708      2.846968
H          2.913319     -1.101383      4.344867
O          1.383175     -3.478652      0.789861
H          1.400721     -2.581400      1.102333
H          2.224570     -3.913868      0.995492
O          3.632207     -1.152480     -1.769177
H          3.854108     -1.903454     -2.326938
H          4.326609     -0.524175     -1.929814
O         -1.437650      1.858702     -0.997035
H         -1.679214      2.629793     -1.563111
H         -2.244516      1.333964     -0.851798
O          1.929432      4.056100      2.228849
H          2.217782      4.286098      3.117777
H          1.026867      4.361941      2.117697
O          2.292610      2.651637     -2.271121
H          1.782678      3.305520     -2.756708
H          3.245600      2.781059     -2.468568
O          0.794258      1.828709      4.319190
H          0.738436      2.711903      4.763134
H          0.589545      2.047209      3.397055
O         -1.123521     -0.935000      0.287155
H         -1.290278     -1.396816      1.128444
H         -2.019639     -0.744140     -0.058154
O         -0.523012      2.008638      1.821394
H         -1.124833      1.565218      2.389989
H         -0.972320      2.032894      0.962109
O          1.060413     -0.150703     -2.006590
H          1.894383     -0.542415     -1.757230
H          1.304216      0.522679     -2.666561
O         -0.647690     -2.232573     -2.134707
H         -0.279422     -1.358551     -2.081568
H         -1.161743     -2.311103     -1.314748
O          2.743075     -0.917576      0.878304
H          3.366772     -1.228135      0.232257
H          2.852751      0.059376      0.782956
O         -3.374101     -0.191294     -0.958630
H         -3.594056     -0.558480     -1.827771
H         -4.087188     -0.463619     -0.425433
O          2.469333      1.919171      0.445374
H          2.583129      2.409961     -0.388563
H          2.300579      2.585320      1.143832
