# Supplementary material for: Delocalization error poisons the density-functional many-body expansion
Source: Chem Sci. 2024 Oct 30;15(47):19893–906. doi: 10.1039/d4sc05955g (PMC11575576; doi:10.1039/d4sc05955g)
Supplement: SC-015-D4SC05955G-s001 [file SC-015-D4SC05955G-s001.zip › structures/Naw14-10.xyz]

43
{"unit_cell": [15.290817, 15.290817, 15.290817], "charges": {"1": 1}, "name": "snap.74.H28O14Na", "meta": {"order": [18, 37, 35, 39, 21, 20, 27, 40, 41, 42, 6, 8, 3, 31, 26, 38, 25, 23, 19, 7, 5, 4, 14, 10, 11, 22, 28, 24, 12, 15, 9, 33, 36, 34, 2, 1, 0, 29, 30, 32, 16, 13, 17], "offset": [1.1102230246251565e-16, 5.0306980803327406e-17, 1.1102230246251565e-16]}}
Na         0.424392      0.422962     -0.119919
O          3.013588     -2.160487      3.457080
H          2.774962     -1.923949      2.578141
H          3.176963     -1.291995      3.912553
O          1.069927     -3.597751      0.356997
H          1.021996     -2.663702      0.545452
H          1.844968     -3.916145      0.803379
O          3.520123     -1.260162     -1.849725
H          4.076553     -2.055493     -2.103497
H          4.112899     -0.502438     -2.032139
O         -1.415454      1.914193     -0.890477
H         -1.331310      2.466786     -1.651632
H         -2.191276      1.342260     -1.045071
O          2.231046      2.642115     -2.317087
H          1.720670      3.301939     -2.832054
H          3.131363      2.864683     -2.480130
O          1.492063      1.760566      3.909205
H          1.260218      2.497230      4.503966
H          0.983560      1.969397      3.085608
O         -1.411101     -1.000596      0.184919
H         -1.760585     -1.101587      1.041200
H         -2.155408     -0.620003     -0.252665
O         -0.402555      1.988512      2.048513
H         -1.076567      1.700511      2.641323
H         -0.879270      2.220766      1.225991
O          1.114655      0.035450     -2.405970
H          1.925285     -0.470763     -2.246553
H          1.427547      0.958329     -2.402835
O         -0.851656     -2.081869     -2.257023
H         -0.249907     -1.317123     -2.344501
H         -1.115489     -2.121895     -1.334751
O          2.366203     -1.015808      0.538802
H          2.853835     -1.292751     -0.206002
H          2.548078     -0.055403      0.657760
O         -3.407002      0.027941     -1.153476
H         -3.629331     -0.307499     -2.082382
H         -4.211032     -0.167614     -0.619641
O          2.109282      1.748225      0.318867
H          2.162084      2.070996     -0.622318
H          2.256771      2.507781      0.902713
O         -0.190616      0.238117     -5.135542
H         -0.779807     -0.505167     -5.245190
H          0.401801      0.032377     -4.396637
