# Supplementary material for: Delocalization error poisons the density-functional many-body expansion
Source: Chem Sci. 2024 Oct 30;15(47):19893–906. doi: 10.1039/d4sc05955g (PMC11575576; doi:10.1039/d4sc05955g)
Supplement: SC-015-D4SC05955G-s001 [file SC-015-D4SC05955G-s001.zip › structures/Naw14-4.xyz]

43
{"unit_cell": [15.273947, 15.273947, 15.273947], "charges": {"1": 1}, "name": "snap.68.H28O14Na", "meta": {"order": [22, 26, 24, 31, 40, 41, 42, 13, 18, 9, 7, 10, 4, 32, 30, 37, 28, 25, 27, 11, 8, 2, 20, 16, 17, 23, 29, 21, 1, 5, 3, 15, 14, 19, 6, 0, 12, 33, 38, 36, 34, 39, 35], "offset": [1.1102230246251565e-16, -5.551115123125783e-17, 5.551115123125783e-17]}}
Na         0.409383      0.552978      0.353827
O          1.080146     -3.568792      0.057212
H          0.985191     -2.586658      0.012604
H          2.049757     -3.738097      0.256111
O          3.150865     -1.007597     -1.551764
H          3.439040     -1.876090     -1.905220
H          3.831795     -0.336276     -1.905928
O         -1.256958      2.423393     -3.115357
H         -0.713017      3.045888     -3.699614
H         -1.537707      1.734501     -3.734458
O         -1.660383      2.193260     -0.469799
H         -1.500121      2.458380     -1.370366
H         -2.321968      1.482620     -0.511478
O          2.148565      3.611628     -1.912201
H          1.806112      4.201796     -1.261828
H          2.750573      4.133735     -2.471389
O          1.555033      1.957657      3.704469
H          1.020954      2.462525      4.293285
H          1.174853      2.161072      2.865588
O         -1.455432     -0.872940      0.413834
H         -1.539266     -1.351976      1.273165
H         -2.347849     -0.542824      0.230848
O         -0.310034      2.121946      1.799895
H         -0.980182      1.634597      2.285758
H         -0.851922      2.587872      1.163391
O          0.699793      0.304475     -2.130131
H          1.631522      0.262490     -2.272033
H          0.377966      1.188168     -2.264174
O         -2.391633      0.869370      3.251922
H         -2.045034      1.023468      4.136646
H         -2.343417     -0.071296      3.103416
O         -1.046556     -1.978284     -1.985978
H         -1.179179     -1.729304     -1.045701
H         -0.485924     -1.270767     -2.380438
O         -2.018282     -1.826524      2.830729
H         -2.722739     -2.503114      3.014668
H         -1.312968     -2.122643      3.465886
O          2.261024     -0.816284      1.148265
H          2.756287     -0.907042      0.311936
H          2.469118      0.046324      1.383718
O          2.337993      1.821179      0.432489
H          2.783148      2.037418     -0.361101
H          2.354262      2.540466      1.036675
