# Supplementary material for: Delocalization error poisons the density-functional many-body expansion
Source: Chem Sci. 2024 Oct 30;15(47):19893–906. doi: 10.1039/d4sc05955g (PMC11575576; doi:10.1039/d4sc05955g)
Supplement: SC-015-D4SC05955G-s001 [file SC-015-D4SC05955G-s001.zip › structures/Fw14-4.xyz]

43
{"unit_cell": [15.153765, 15.153765, 15.153765], "charges": {"1": -1}, "name": "snap.68.H28O14F", "meta": {"order": [17, 11, 13, 7, 29, 26, 27, 24, 30, 19, 33, 28, 34, 40, 37, 42, 8, 9, 14, 25, 20, 31, 10, 6, 15, 38, 41, 39, 16, 18, 12, 22, 23, 21, 35, 32, 36, 3, 1, 0, 4, 5, 2], "offset": [0.0, 4.440892098500626e-16, 4.440892098500626e-16]}}
F         14.881933      1.442738      0.978742
O         13.870347      3.022708     -1.174511
H         13.969819      2.477773     -0.358238
H         13.185263      2.566949     -1.735563
O         15.912617      3.500828      2.339510
H         15.505991      2.826740      1.712079
H         15.749234      4.363172      1.966892
O         15.269217     -1.044281     -0.499278
H         16.218364     -1.110351     -0.480688
H         15.104748     -0.216148     -0.039744
O         16.814953      2.838471     -2.473235
H         15.844553      2.800243     -2.205619
H         17.279687      2.387208     -1.727475
O         18.711619      3.683599      1.041550
H         17.903970      4.165303      0.827396
H         18.872731      3.637678      1.996710
O         13.211109     -1.309189      3.537973
H         13.355607     -1.852776      4.299357
H         14.151759     -1.048651      3.343001
O         15.496579      0.031340      3.152628
H         15.220862      0.442639      2.360135
H         16.467997      0.013206      3.167923
O         13.605822      2.775676      3.716295
H         13.023617      2.504643      3.001326
H         14.377377      3.138860      3.251394
O         18.204227      0.220137      2.869166
H         18.751614     -0.104808      2.129412
H         18.542921      1.086309      3.157491
O         14.653269     -0.223723     -3.119890
H         14.997405     -0.432940     -2.250016
H         13.909428     -0.872170     -3.192795
O         15.259984      1.044950      5.760944
H         15.267401      0.728152      4.837409
H         15.234395      2.004996      5.714825
O         17.468442      1.475307     -0.057571
H         16.536214      1.370956      0.240719
H         17.854338      2.126844      0.547061
O         11.828973      1.748331      1.708310
H         11.498151      2.085375      0.876105
H         11.438715      0.855825      1.814700
O         12.416865      4.942474      0.925977
H         12.432949      4.241872      0.263599
H         11.510371      4.965740      1.281831
