# Supplementary material for: Delocalization error poisons the density-functional many-body expansion
Source: Chem Sci. 2024 Oct 30;15(47):19893–906. doi: 10.1039/d4sc05955g (PMC11575576; doi:10.1039/d4sc05955g)
Supplement: SC-015-D4SC05955G-s001 [file SC-015-D4SC05955G-s001.zip › structures/Fw14-6.xyz]

43
{"unit_cell": [15.168909, 15.168909, 15.168909], "charges": {"1": -1}, "name": "snap.70.H28O14F", "meta": {"order": [18, 13, 15, 8, 30, 26, 25, 20, 28, 21, 33, 29, 34, 41, 38, 42, 12, 10, 17, 40, 39, 35, 27, 24, 32, 9, 7, 16, 11, 14, 6, 19, 22, 23, 36, 31, 37, 4, 5, 1, 3, 2, 0], "offset": [-3.552713678800501e-15, -4.440892098500626e-16, -2.220446049250313e-16]}}
F         14.790240      1.699479      0.649190
O         14.163870      2.787294     -1.832817
H         14.343588      2.432328     -0.973765
H         13.430356      2.355230     -2.223113
O         16.023646      3.944365      2.214071
H         15.556732      3.124552      1.916563
H         15.460720      4.747284      1.980846
O         14.879655     -0.672071     -1.099841
H         15.832621     -0.863319     -1.287078
H         14.888999      0.118936     -0.521880
O         16.937508      2.795196     -2.354635
H         16.017192      2.976629     -2.117905
H         17.335996      2.135205     -1.756686
O         18.739998      3.764280      0.479009
H         18.070889      4.174272     -0.041984
H         18.854208      4.363156      1.225519
O         13.884141     -1.916562      2.857274
H         13.836290     -2.144340      3.779706
H         14.580881     -1.280891      2.850030
O         18.187820      2.714886      3.338167
H         18.186555      3.010933      4.299232
H         17.340408      3.068891      3.025382
O         15.652456      0.418882      2.894318
H         15.369208      0.870733      2.087515
H         16.602862      0.356625      2.815557
O         13.606704      3.007966      3.475320
H         13.236450      2.914372      2.625254
H         14.494965      3.327133      3.421891
O         13.854686     -0.256003     -3.597246
H         14.268810     -0.507678     -2.690574
H         13.067685     -0.776339     -3.668365
O         14.869239      1.199743      5.505463
H         14.906403      0.999451      4.531284
H         15.070135      2.143158      5.586530
O         17.478215      1.158505      0.482184
H         16.550944      1.365057      0.426920
H         17.931911      1.984241      0.502566
O         12.034248      1.961517      1.425008
H         12.872335      1.600337      1.066317
H         11.491312      1.201215      1.652920
O         12.021348      4.986721      1.006777
H         11.664593      4.144814      0.679634
H         11.312314      5.320356      1.569300
