# Supplementary material for: Delocalization error poisons the density-functional many-body expansion
Source: Chem Sci. 2024 Oct 30;15(47):19893–906. doi: 10.1039/d4sc05955g (PMC11575576; doi:10.1039/d4sc05955g)
Supplement: SC-015-D4SC05955G-s001 [file SC-015-D4SC05955G-s001.zip › structures/Naw14-6.xyz]

43
{"unit_cell": [15.275192, 15.275192, 15.275192], "charges": {"1": 1}, "name": "snap.70.H28O14Na", "meta": {"order": [15, 37, 35, 31, 22, 21, 27, 40, 41, 42, 8, 10, 4, 33, 36, 23, 29, 25, 24, 18, 17, 16, 12, 7, 6, 13, 5, 11, 20, 26, 19, 9, 3, 14, 34, 39, 38, 2, 1, 0, 30, 28, 32], "offset": [-3.3306690738754696e-16, -1.1102230246251565e-16, -1.3877787807814457e-16]}}
Na         0.339247      0.620381      0.164230
O          2.724639     -2.075231      3.607005
H          2.393844     -1.758222      2.746490
H          2.212213     -1.689896      4.292625
O          0.963486     -3.405702     -0.034681
H          0.909712     -2.495037      0.212240
H          1.873030     -3.660653      0.249155
O          3.618102     -1.040720     -1.590228
H          3.924266     -1.706099     -2.193283
H          4.367770     -0.445737     -1.619639
O         -1.182806      1.846980     -0.922962
H         -1.101162      2.344529     -1.793035
H         -1.915166      1.212996     -1.089383
O          2.241967      4.155793      2.081650
H          2.599144      3.942726      2.956790
H          1.284691      4.368627      2.119926
O          2.135440      3.042932     -1.918143
H          1.739160      3.845972     -1.561850
H          1.515308      2.781689     -2.560217
O          0.741723      1.643033      4.076797
H          0.585117      2.460045      4.590520
H          0.371554      1.867097      3.205258
O         -1.035378     -1.165803      0.609024
H         -1.546533     -1.444316      1.369397
H         -1.672475     -0.846952     -0.073543
O         -0.916673      1.932034      1.886036
H         -1.763913      1.606253      2.180304
H         -1.088271      2.622549      1.230331
O          0.863278     -0.186226     -2.111784
H          1.792589     -0.348526     -1.877301
H          0.772939      0.057635     -3.049905
O         -1.152245     -2.277884     -2.440104
H         -1.988580     -1.867525     -2.237415
H         -0.529319     -1.614013     -2.074261
O          2.297543     -1.029282      0.701458
H          2.828631     -1.414196     -0.014641
H          2.735936     -0.200509      0.931863
O         -2.968560     -0.146822     -1.386966
H         -3.273003     -0.312774     -2.308993
H         -3.792921     -0.382221     -0.904593
O          2.173820      1.781518      0.527664
H          2.112710      1.972819     -0.435561
H          2.221643      2.640760      0.991378
