# Supplementary material for: Delocalization error poisons the density-functional many-body expansion
Source: Chem Sci. 2024 Oct 30;15(47):19893–906. doi: 10.1039/d4sc05955g (PMC11575576; doi:10.1039/d4sc05955g)
Supplement: SC-015-D4SC05955G-s001 [file SC-015-D4SC05955G-s001.zip › structures/Naw14-7.xyz]

43
{"unit_cell": [15.249696, 15.249696, 15.249696], "charges": {"1": 1}, "name": "snap.71.H28O14Na", "meta": {"order": [15, 28, 26, 33, 20, 16, 25, 7, 10, 3, 27, 30, 22, 35, 38, 39, 19, 17, 18, 12, 8, 4, 13, 6, 11, 21, 24, 23, 41, 42, 40, 9, 14, 5, 29, 36, 37, 2, 1, 0, 32, 34, 31], "offset": [-1.1102230246251565e-16, 0.0, -5.551115123125783e-17]}}
Na         0.502181      0.703523      0.181739
O          2.247861     -2.211599      3.169542
H          2.016890     -1.942229      2.265252
H          2.559349     -1.426558      3.620834
O          0.909481     -3.666172     -0.067795
H          0.565714     -2.783745      0.161091
H          1.789782     -3.762786      0.249896
O         -1.286898      1.769536     -0.895428
H         -1.052735      2.021910     -1.800187
H         -2.094096      1.250970     -0.963047
O          2.153328      4.057856      2.021226
H          2.391557      4.047247      2.978040
H          1.203369      4.291842      1.999763
O          2.686583      2.356297     -2.348090
H          2.997373      3.208065     -2.658029
H          3.491201      1.874976     -2.277298
O          0.902972      1.864255      3.975579
H          0.794336      2.641195      4.528963
H          0.840365      2.271511      3.097275
O         -0.758622     -1.400210      0.261542
H         -1.152886     -1.549237      1.087682
H         -1.466922     -0.934241     -0.235904
O         -0.562263      2.019973      1.808336
H         -1.295383      1.683956      2.355549
H         -0.950171      2.318355      0.974880
O          0.950189      0.029542     -1.938368
H          1.728816     -0.631235     -1.865247
H          1.376398      0.787405     -2.393182
O          4.300668      0.386395      1.981805
H          4.910397      1.082542      1.623634
H          3.904596      0.568261      2.883714
O         -1.084199     -1.875159     -2.986868
H         -0.447088     -1.593387     -2.330619
H         -1.395551     -1.061282     -3.295038
O          2.302495     -1.233553      0.528101
H          2.740612     -1.453370     -0.278194
H          2.768313     -0.512566      0.888029
O         -3.077404     -0.456393     -0.974796
H         -3.262854     -0.840696     -1.865257
H         -3.870403     -0.605562     -0.399749
O          2.451516      1.733858      0.473323
H          2.661259      2.108631     -0.426731
H          2.408190      2.430485      1.172120
