# Supplementary material for: Delocalization error poisons the density-functional many-body expansion
Source: Chem Sci. 2024 Oct 30;15(47):19893–906. doi: 10.1039/d4sc05955g (PMC11575576; doi:10.1039/d4sc05955g)
Supplement: SC-015-D4SC05955G-s001 [file SC-015-D4SC05955G-s001.zip › structures/Fw14-7.xyz]

43
{"unit_cell": [15.168085, 15.168085, 15.168085], "charges": {"1": -1}, "name": "snap.71.H28O14F", "meta": {"order": [23, 21, 22, 15, 31, 28, 29, 25, 33, 26, 5, 3, 10, 4, 6, 0, 35, 30, 37, 41, 39, 42, 19, 17, 24, 32, 27, 36, 14, 12, 20, 8, 1, 7, 16, 18, 13, 38, 34, 40, 9, 11, 2], "offset": [-3.552713678800501e-15, 2.220446049250313e-16, 1.1102230246251565e-16]}}
F         14.686286      1.405709      0.822735
O         14.161646      2.953199     -1.767986
H         14.293368      2.867520     -0.804265
H         13.490744      2.335747     -2.003376
O         15.892589      3.348875      2.621677
H         15.554173      2.706385      1.937861
H         15.651386      4.278873      2.350232
O         14.972856     -0.978035     -0.511929
H         15.922742     -1.103810     -0.708982
H         14.985589     -0.096509     -0.054578
O         11.479460      0.422549      3.774748
H         11.268995      0.850707      2.926112
H         12.408061      0.285364      3.764558
O         11.319202     -0.435589     -0.719129
H         11.534662     -0.910003      0.084904
H         10.378699     -0.412570     -0.665629
O         16.762295      2.742936     -2.485051
H         15.863769      2.968403     -2.216725
H         17.001341      1.964347     -1.992088
O         18.564969      3.479457      1.015744
H         17.706708      3.879868      0.750066
H         19.249959      3.880427      0.417908
O         14.103895     -2.079203      2.960648
H         13.734114     -2.372487      3.804206
H         14.760723     -1.445937      3.187096
O         15.902363      0.192822      3.157062
H         15.487286      0.515548      2.360626
H         16.800031     -0.095199      2.999934
O         13.193624      3.106909      3.824615
H         12.756593      3.347932      2.969684
H         14.136608      2.997898      3.615015
O         11.833622      1.831277     -2.297213
H         11.171292      1.722656     -2.940646
H         11.732795      1.041534     -1.755134
O         13.674082     -0.294327     -3.418755
H         13.996346     -0.512576     -2.547395
H         12.954028     -0.883554     -3.580594
O         17.263135      1.142930     -0.231505
H         16.356438      1.301141      0.088014
H         17.789163      1.879895      0.184268
O         11.881378      1.777689      1.267341
H         12.719525      1.471328      0.952793
H         11.231222      1.367906      0.723573
