# Supplementary material for: Delocalization error poisons the density-functional many-body expansion
Source: Chem Sci. 2024 Oct 30;15(47):19893–906. doi: 10.1039/d4sc05955g (PMC11575576; doi:10.1039/d4sc05955g)
Supplement: SC-015-D4SC05955G-s001 [file SC-015-D4SC05955G-s001.zip › structures/Naw14-3.xyz]

43
{"unit_cell": [15.29808, 15.29808, 15.29808], "charges": {"1": 1}, "name": "snap.67.H28O14Na", "meta": {"order": [20, 19, 17, 22, 40, 41, 42, 12, 11, 8, 33, 24, 38, 29, 26, 21, 31, 28, 27, 9, 6, 1, 18, 13, 15, 23, 30, 25, 2, 3, 4, 10, 5, 16, 7, 0, 14, 32, 39, 36, 37, 35, 34], "offset": [1.942890293094024e-16, -4.163336342344337e-17, -1.1102230246251565e-16]}}
Na         0.384259      0.558041      0.593383
O         -0.084940     -3.151238     -0.327848
H         -0.774755     -2.519711     -0.094180
H          0.730132     -2.725758      0.047222
O          3.168041     -1.353596     -1.439366
H          3.583725     -2.165924     -1.837213
H          3.721389     -0.566870     -1.698979
O         -1.367117      1.901770     -0.473793
H         -1.388671      2.590000     -1.203259
H         -2.085459      1.286217     -0.720497
O          1.874027      2.665399     -2.433177
H          0.919547      2.864602     -2.510411
H          2.456180      3.447283     -2.490186
O          1.212047      1.615249      4.021769
H          1.169732      2.130626      4.803214
H          0.600082      2.011273      3.368420
O          1.599936     -0.911490      4.659538
H          1.198499     -0.043567      4.484166
H          1.177180     -1.588701      4.077435
O         -1.933434     -1.212866      0.504534
H         -2.246391     -1.326958      1.415515
H         -2.679309     -1.079883     -0.029152
O         -0.631792      2.485122      2.085755
H         -1.285060      2.023288      2.653794
H         -1.145697      2.590329      1.290500
O          0.777174     -0.021990     -1.701223
H          1.541473     -0.608945     -1.711062
H          1.106826      0.827725     -2.007103
O         -2.510743      1.126180      3.438981
H         -2.443628      1.460513      4.337949
H         -2.406788      0.155528      3.556049
O         -1.504698     -1.409001     -2.829590
H         -2.299974     -0.883623     -2.991121
H         -0.886502     -0.758934     -2.476034
O         -2.145786     -1.874348      3.190696
H         -2.822771     -2.415693      3.713766
H         -1.280887     -2.314984      3.218586
O          1.823184     -1.309294      1.040335
H          2.496632     -1.549938      0.384427
H          2.072902     -1.700925      1.908548
O          2.132095      2.001209      0.514978
H          2.051072      2.457734     -0.321097
H          1.896960      2.630227      1.176912
