# Supplementary material for: Delocalization error poisons the density-functional many-body expansion
Source: Chem Sci. 2024 Oct 30;15(47):19893–906. doi: 10.1039/d4sc05955g (PMC11575576; doi:10.1039/d4sc05955g)
Supplement: SC-015-D4SC05955G-s001 [file SC-015-D4SC05955G-s001.zip › structures/Fw14-3.xyz]

43
{"unit_cell": [15.100361, 15.100361, 15.100361], "charges": {"1": -1}, "name": "snap.67.H28O14F", "meta": {"order": [18, 16, 17, 11, 42, 41, 39, 25, 23, 22, 19, 26, 20, 30, 27, 32, 9, 10, 14, 35, 38, 31, 24, 21, 28, 7, 6, 12, 36, 40, 37, 13, 15, 8, 33, 29, 34, 4, 5, 0, 2, 1, 3], "offset": [-1.0658141036401503e-14, -4.440892098500626e-16, -2.220446049250313e-16]}}
F         14.918608      1.455193      1.224047
O         14.594831      2.564308     -1.473097
H         14.753988      2.136051     -0.610000
H         13.930003      2.028250     -1.989865
O         19.339080     -0.818271      1.002775
H         19.061537     -1.714089      0.812253
H         18.612700     -0.260200      0.719750
O         15.674175      3.527504      2.677466
H         15.472484      2.816734      2.018693
H         15.372379      4.411593      2.423748
O         15.086632     -0.990029     -0.167199
H         15.966613     -1.165600     -0.514472
H         15.165305     -0.237778      0.433169
O         17.129770      2.760752     -2.246261
H         16.125513      2.683877     -2.208019
H         17.341764      1.978844     -1.703839
O         13.311581     -1.631791      3.877220
H         13.385038     -2.386233      4.410041
H         14.156075     -1.171436      3.985008
O         18.232851      3.042195      3.409481
H         18.559939      3.277476      4.280480
H         17.236054      3.207700      3.350129
O         15.619195      0.058300      3.735534
H         15.313259      0.612878      2.969698
H         16.508699     -0.278982      3.422392
O         13.190426      2.895835      3.915336
H         12.452039      2.979073      3.270999
H         13.975952      3.085529      3.396463
O         18.397143      0.263268      3.342479
H         18.850974     -0.134255      2.565068
H         18.477300      1.218654      3.287547
O         14.140527     -0.484636     -3.131196
H         14.339995     -0.645593     -2.182848
H         13.291696     -0.919092     -3.285821
O         17.580815      1.124159      0.184872
H         16.753945      1.173024      0.678926
H         18.050359      1.932802      0.397428
O         11.560180     -0.518199      1.739929
H         12.229824     -1.136139      2.187428
H         10.646912     -0.770445      2.044531
O         11.210508      2.328107      1.666686
H         11.210183      2.742233      0.791258
H         11.518980      1.415074      1.651993
