# Supplementary material for: Delocalization error poisons the density-functional many-body expansion
Source: Chem Sci. 2024 Oct 30;15(47):19893–906. doi: 10.1039/d4sc05955g (PMC11575576; doi:10.1039/d4sc05955g)
Supplement: SC-015-D4SC05955G-s001 [file SC-015-D4SC05955G-s001.zip › structures/Fw14-2.xyz]

43
{"unit_cell": [15.088495, 15.088495, 15.088495], "charges": {"1": -1}, "name": "snap.66.H28O14F", "meta": {"order": [19, 15, 8, 14, 10, 12, 6, 42, 41, 40, 24, 21, 20, 22, 27, 25, 30, 26, 32, 38, 34, 37, 7, 5, 13, 35, 39, 31, 23, 18, 28, 4, 3, 9, 16, 17, 11, 33, 29, 36, 2, 0, 1], "offset": [-3.552713678800501e-15, -4.440892098500626e-16, 2.220446049250313e-16]}}
F         14.991353      1.390755      1.087153
O         14.297398      5.569898      1.901405
H         13.548181      5.110837      1.483880
H         14.215982      6.463044      1.521656
O         13.802856      2.736680     -1.227017
H         14.043739      2.350584     -0.352373
H         13.092344      2.204710     -1.605465
O         19.109365     -1.038391      0.864097
H         18.571944     -1.768701      1.230091
H         18.440326     -0.481329      0.439655
O         15.365856      3.212045      2.979756
H         15.244045      2.704318      2.137841
H         15.061264      4.080228      2.705326
O         15.283090     -0.918246     -0.561863
H         16.192404     -1.165497     -0.856086
H         15.425853     -0.169636      0.003396
O         16.713320      2.961678     -2.143667
H         15.781652      2.965458     -1.934064
H         17.209709      2.341881     -1.602056
O         18.366028      3.358264      0.881247
H         17.792938      4.009420      0.464254
H         18.196101      3.233187      1.873346
O         13.243035     -2.002257      3.263656
H         13.039048     -2.525615      4.017088
H         14.141904     -1.715364      3.347768
O         17.953151      2.788949      3.889715
H         18.398813      3.356398      4.550571
H         17.086985      3.077611      3.618431
O         15.312031     -0.155555      3.257005
H         14.955301      0.475267      2.609593
H         16.268040     -0.173441      3.253499
O         12.783675      2.705765      3.801595
H         12.505403      2.357627      2.945559
H         13.727579      2.769879      3.782103
O         14.413759     -0.072481     -3.178877
H         14.743939     -0.338381     -2.307616
H         13.831042     -0.790956     -3.425803
O         17.302654      1.097088     -0.235169
H         16.480375      1.402745      0.188649
H         17.991033      1.593861      0.214577
O         11.690106      1.587847      1.587967
H         11.423212      1.975361      0.746228
H         11.533497      0.655097      1.475804
