# Supplementary material for: Delocalization error poisons the density-functional many-body expansion
Source: Chem Sci. 2024 Oct 30;15(47):19893–906. doi: 10.1039/d4sc05955g (PMC11575576; doi:10.1039/d4sc05955g)
Supplement: SC-015-D4SC05955G-s001 [file SC-015-D4SC05955G-s001.zip › structures/Naw14-2.xyz]

43
{"unit_cell": [15.292504, 15.292504, 15.292504], "charges": {"1": 1}, "name": "snap.66.H28O14Na", "meta": {"order": [19, 20, 18, 25, 40, 41, 42, 11, 12, 5, 30, 27, 39, 26, 24, 23, 8, 6, 4, 15, 9, 16, 21, 28, 22, 7, 3, 13, 29, 34, 36, 32, 38, 37, 2, 1, 0, 33, 35, 31, 17, 10, 14], "offset": [-2.7755575615628914e-16, -1.1102230246251565e-16, -2.7755575615628914e-17]}}
Na         0.213974      0.575552      0.167769
O          0.413678     -2.937167      0.057832
H         -0.298787     -2.254242      0.179768
H          1.165332     -2.758784      0.634872
O          3.497958     -1.288735     -1.489136
H          3.659449     -2.021546     -2.111093
H          4.027216     -0.546208     -1.833854
O         -1.083976      2.331797     -0.568737
H         -0.973583      2.340820     -1.513375
H         -1.995683      2.156247     -0.455766
O          1.949617      2.797468     -2.327436
H          1.397031      3.587873     -2.496764
H          2.859632      3.120692     -2.350651
O          1.296910      2.022196      4.096150
H          0.868531      2.595520      4.720773
H          0.721320      2.149940      3.334635
O         -1.421783     -0.877422      0.325945
H         -1.751578     -1.112854      1.217971
H         -2.197527     -0.466424     -0.114996
O         -0.501217      1.766076      2.193760
H         -1.393403      1.649342      2.574554
H         -0.427668      2.558996      1.680264
O          0.600059     -0.629436     -1.825056
H          1.541196     -0.958117     -1.725905
H          0.689681     -0.130779     -2.639730
O         -1.490894     -2.356767     -1.946650
H         -2.283939     -2.177659     -1.403417
H         -0.850020     -1.685501     -1.719796
O          1.841161      0.635836     -4.037762
H          2.231746      1.365971     -3.504144
H          2.519083     -0.023241     -4.133801
O          2.138387     -0.846780      1.034901
H          2.697136     -0.854843      0.256174
H          2.557186     -0.288311      1.707240
O         -3.481584      0.613976     -0.656708
H         -3.729748      0.396562     -1.604720
H         -4.240799      0.365656     -0.125730
O          2.216240      1.886992      0.429307
H          2.323807      2.385755     -0.377355
H          2.137599      2.560590      1.094708
O         -0.412100      5.195598      1.313784
H         -1.134375      5.133455      1.954547
H         -0.681781      4.782574      0.483132
