# Supplementary material for: Delocalization error poisons the density-functional many-body expansion
Source: Chem Sci. 2024 Oct 30;15(47):19893–906. doi: 10.1039/d4sc05955g (PMC11575576; doi:10.1039/d4sc05955g)
Supplement: SC-015-D4SC05955G-s001 [file SC-015-D4SC05955G-s001.zip › structures/Fw14-1.xyz]

43
{"unit_cell": [15.098129, 15.098129, 15.098129], "charges": {"1": -1}, "name": "snap.65.H28O14F", "meta": {"order": [18, 13, 15, 10, 42, 41, 38, 26, 22, 24, 23, 28, 19, 30, 25, 31, 40, 35, 37, 9, 8, 14, 36, 39, 32, 21, 20, 27, 7, 6, 12, 16, 17, 11, 33, 29, 34, 1, 3, 0, 5, 4, 2], "offset": [3.552713678800501e-15, -6.661338147750939e-16, -2.220446049250313e-16]}}
F         14.749466      1.249856      0.967785
O         13.940892      2.880376     -1.122383
H         14.031927      2.305218     -0.267893
H         13.291257      2.380122     -1.738369
O         18.980587     -0.705514      0.870760
H         18.694929     -1.541140      0.512697
H         18.274189     -0.103862      0.530282
O         15.512348      3.210526      3.057914
H         15.143025      2.564519      2.441353
H         15.313744      4.061244      2.622844
O         15.282535     -1.077244     -0.761145
H         16.190305     -0.795664     -0.851999
H         14.871945     -0.420561     -0.192377
O         16.373197      2.633060     -2.412823
H         15.491073      2.603071     -2.022352
H         16.844186      1.871705     -1.964531
O         18.515614      3.408621      0.865391
H         17.937146      4.172291      0.628004
H         18.269602      3.178852      1.776719
O         13.087094     -2.127535      3.040111
H         13.046272     -2.641722      3.852370
H         13.946060     -1.651176      3.098320
O         17.946153      2.554783      3.743354
H         18.350399      2.981793      4.526090
H         17.096578      3.019238      3.612738
O         15.124520     -0.172579      3.337051
H         15.011405      0.406471      2.535972
H         16.098024     -0.196118      3.353891
O         12.819230      2.809795      3.966791
H         12.628751      2.592376      3.086557
H         13.754605      3.072681      3.905065
O         14.173333     -0.504300     -3.240793
H         14.738308     -0.631467     -2.440127
H         13.389345     -1.112962     -3.151194
O         17.175707      1.133836      0.009871
H         16.311378      1.415694      0.307314
H         17.792067      1.881173      0.095788
O         11.375730     -0.721852      1.440326
H         11.964155     -1.121937      2.075862
H         10.533925     -1.133519      1.666557
O         12.210650      2.103181      1.410740
H         12.172691      2.510707      0.540672
H         11.781558      1.192633      1.344508
