# Supplementary material for: Delocalization error poisons the density-functional many-body expansion
Source: Chem Sci. 2024 Oct 30;15(47):19893–906. doi: 10.1039/d4sc05955g (PMC11575576; doi:10.1039/d4sc05955g)
Supplement: SC-015-D4SC05955G-s001 [file SC-015-D4SC05955G-s001.zip › structures/Naw14-1.xyz]

43
{"unit_cell": [15.302734, 15.302734, 15.302734], "charges": {"1": 1}, "name": "snap.65.H28O14Na", "meta": {"order": [21, 26, 24, 33, 15, 16, 6, 36, 41, 42, 31, 30, 29, 14, 13, 5, 20, 18, 19, 25, 32, 23, 8, 10, 9, 7, 3, 12, 11, 4, 17, 22, 28, 27, 37, 40, 39, 2, 1, 0, 34, 38, 35], "offset": [-2.220446049250313e-16, 5.551115123125783e-17, 1.3877787807814457e-17]}}
Na         0.043918      0.495660      0.124975
O          0.737778     -3.323737     -0.281621
H          0.478054     -2.429401     -0.602840
H          1.677653     -3.265290      0.068578
O         -1.413738      2.020083     -0.815784
H         -1.323151      2.356506     -1.749971
H         -2.373232      1.930686     -0.717166
O          2.375990      2.374400     -2.543434
H          2.913587      3.102812     -2.799402
H          2.977712      1.639847     -2.450746
O          1.565388      2.016851      3.869608
H          1.233998      2.501577      4.639240
H          1.077160      2.396888      3.107938
O         -1.637687     -0.982906      0.375315
H         -1.685091     -1.416919      1.206908
H         -2.447815     -0.466891      0.333860
O         -0.235194      2.475367      1.717960
H         -0.937313      2.030559      2.226760
H         -0.649147      2.601878      0.850524
O          0.663361     -0.802708     -1.662575
H          1.589195     -0.801494     -1.771993
H          0.411450     -0.275959     -2.420452
O         -2.018587      0.820528      3.292456
H         -1.896519      0.964804      4.241953
H         -1.982875     -0.209472      3.227826
O         -2.175573     -2.159229     -2.064611
H         -2.923754     -1.537989     -2.303887
H         -1.690628     -1.824990     -1.316355
O         -1.755568     -1.906389      2.912960
H         -2.489261     -2.437634      3.338736
H         -0.953906     -2.445952      3.219514
O          0.404318      0.553732     -4.066386
H          1.021092      1.253872     -3.950287
H          0.897227     -0.190636     -4.450198
O          2.381993     -0.657292      0.912381
H          2.746140     -1.096084      0.144561
H          2.615247      0.273022      0.862025
O         -3.766013      0.587264     -0.408568
H         -4.014620      0.589418     -1.338267
H         -4.515205      0.207853      0.053584
O          2.269436      1.991478      0.269905
H          2.469865      2.264459     -0.645123
H          2.323598      2.832715      0.763021
