# Supplementary material for: Delocalization error poisons the density-functional many-body expansion
Source: Chem Sci. 2024 Oct 30;15(47):19893–906. doi: 10.1039/d4sc05955g (PMC11575576; doi:10.1039/d4sc05955g)
Supplement: SC-015-D4SC05955G-s001 [file SC-015-D4SC05955G-s001.zip › structures/Fw15-6.xyz]

46
{"charges": {"1": -1}, "name": "Fw15.snap.45", "meta": {"note": "Closest 15 waters plus anion for snap.45", "order": [20, 27, 31, 29, 24, 34, 26, 36, 35, 28, 21, 22, 23, 13, 6, 15, 3, 9, 1, 40, 42, 44, 0, 4, 2, 18, 25, 19, 12, 17, 5, 11, 10, 16, 39, 37, 38, 45, 41, 43, 33, 32, 30, 7, 8, 14]}}
F         -5.625609     -5.197360      0.688166
H         -4.840380     -6.264352      3.320632
O         -4.538883     -5.437914      2.937654
H         -4.758540     -5.464691      1.975009
H         -5.295357     -4.203851     -0.472865
H         -4.129478     -3.591730     -1.317264
O         -5.098958     -3.721511     -1.290955
H         -3.773655     -5.926686     -0.124287
O         -3.832549     -6.744379     -0.651657
H         -4.804014     -6.942703     -0.650329
O         -5.582789     -2.669784      1.797618
H         -5.490819     -2.636903      2.764028
H         -5.354469     -3.581819      1.534814
O         -7.164857     -6.816657     -1.396213
H         -7.952776     -6.263011     -1.383058
H         -6.767885     -6.619022     -0.531630
O         -8.514101     -4.256988      1.359785
H         -7.526298     -4.360762      1.323024
H         -8.700256     -3.318816      1.307287
O         -2.649745     -4.400373      0.274928
H         -2.520265     -4.123510     -0.646739
H         -1.809829     -4.329598      0.783914
O         -8.766509     -4.659194     -1.496509
H         -8.348786     -3.804330     -1.679924
H         -8.671528     -4.658602     -0.521479
H         -5.940638     -6.270649     -2.774289
H         -5.291483     -4.926755     -2.565974
O         -5.647353     -5.489040     -3.276597
O         -7.320737     -5.579014      4.333090
H         -6.379595     -5.568640      3.995329
H         -7.973213     -5.436070      3.647986
O         -7.358352     -2.209282     -1.415596
H         -7.396254     -2.217826     -2.386057
H         -6.594730     -2.780365     -1.230058
O         -3.103628     -2.728041      2.838727
H         -3.593129     -3.545058      3.023389
H         -3.376387     -2.604179      1.894090
O         -1.809348     -5.906888      2.427490
H         -2.641247     -5.703491      2.914744
H         -2.158411     -6.221754      1.569193
O         -4.174831     -0.968966      0.012235
H         -4.532077     -0.786260     -0.879863
H         -4.751447     -1.606215      0.471777
O         -7.824154     -1.110958      1.205339
H         -7.677948     -1.198770      0.229380
H         -6.980193     -1.339929      1.594847
