# Supplementary material for: Delocalization error poisons the density-functional many-body expansion
Source: Chem Sci. 2024 Oct 30;15(47):19893–906. doi: 10.1039/d4sc05955g (PMC11575576; doi:10.1039/d4sc05955g)
Supplement: SC-015-D4SC05955G-s001 [file SC-015-D4SC05955G-s001.zip › structures/w15-8.xyz]

45
{"unit_cell": [15.249425, 15.249425, 15.249425], "name": "snap.72.H30O15", "meta": {"order": [17, 23, 12, 19, 13, 26, 32, 36, 38, 27, 25, 29, 0, 3, 4, 5, 1, 2, 20, 14, 18, 16, 21, 15, 41, 44, 37, 39, 42, 43, 6, 10, 9, 31, 33, 34, 7, 11, 8, 35, 40, 30, 22, 28, 24], "offset": [1.7763568394002505e-15, -4.440892098500626e-16, 1.7763568394002505e-15]}}
O         10.543388      2.833151     12.737241
H         11.454259      3.146273     12.727461
H         10.120505      3.539929     12.193154
O         10.889402      6.461043     12.422104
H         10.139176      5.835479     12.275259
H         11.725887      5.999484     12.216873
O         13.056504      4.187171     12.177617
H         13.453390      3.723195     11.437631
H         13.757610      4.220536     12.866464
O         11.918329      6.763678     15.133974
H         11.525830      6.516749     14.266279
H         12.217190      5.927938     15.489185
O          7.936411     -0.914659     13.060307
H          8.477188     -1.555406     12.601567
H          8.482578     -0.174483     13.427697
O          8.541009      4.931743     11.738107
H          7.940411      4.670853     12.431395
H          8.068046      5.308100     10.976813
O         10.911082      3.993444      8.464686
H         10.179539      3.368931      8.682788
H         10.606330      4.859111      8.825210
O         10.411390      0.127261     11.866498
H         11.294010      0.207227     11.433626
H         10.326878      0.927144     12.378805
O         14.233229      1.174166     12.996516
H         15.151737      1.165891     12.716900
H         13.712660      0.964225     12.189941
O         13.776319      1.601241     15.596986
H         14.263067      1.559018     14.741744
H         14.492310      1.407679     16.269181
O          8.782955     -0.159935      9.770031
H          9.359538      0.032086     10.519452
H          9.312969     -0.700328      9.170143
O         12.912390      0.271643     10.723469
H         13.073617     -0.635375     10.493550
H         13.090979      0.889040     10.021434
O          9.014782      1.247709     14.351697
H          9.825096      0.959453     14.854914
H          9.292608      2.107729     13.957165
O         13.187895      2.909804      9.687455
H         14.031505      3.272879      9.348707
H         12.410909      3.379048      9.302053
O         11.336470      0.262022     15.340337
H         12.193470      0.775136     15.394591
H         11.459776     -0.444668     14.647979
