# Supplementary material for: Delocalization error poisons the density-functional many-body expansion
Source: Chem Sci. 2024 Oct 30;15(47):19893–906. doi: 10.1039/d4sc05955g (PMC11575576; doi:10.1039/d4sc05955g)
Supplement: SC-015-D4SC05955G-s001 [file SC-015-D4SC05955G-s001.zip › structures/w15-9.xyz]

45
{"unit_cell": [15.166015, 15.166015, 15.166015], "name": "snap.73.H30O15", "meta": {"order": [28, 29, 26, 9, 10, 17, 7, 6, 5, 33, 30, 38, 39, 40, 43, 12, 18, 15, 23, 13, 22, 32, 34, 31, 20, 19, 11, 16, 14, 25, 4, 8, 1, 21, 27, 24, 42, 44, 37, 35, 41, 36, 2, 3, 0], "offset": [-1.7763568394002505e-15, 4.440892098500626e-16, 3.552713678800501e-15]}}
O          9.751863      2.410752     12.471315
H         10.598665      2.844759     12.724402
H          9.279307      3.120664     11.975942
O          7.698027      3.908787     15.459557
H          7.768477      4.488354     14.721108
H          8.538242      3.534150     15.617468
O          7.073703      5.337373     12.992192
H          6.761158      4.504350     12.600833
H          6.382627      6.020794     12.876463
O         11.278652      6.495911     11.999649
H         10.660899      5.758177     11.745489
H         12.111394      6.236608     11.593020
O         12.255122      3.329840     12.287183
H         12.352659      2.994623     11.373913
H         13.073314      3.259444     12.769711
O          8.107162     -0.728225     12.646615
H          8.734059     -1.489817     12.542902
H          8.355994     -0.392473     13.480505
O          9.112386      4.970742     11.252534
H          8.288025      5.130014     11.709020
H          8.958570      4.983210     10.280429
O         10.955739     -0.585382     11.785301
H         11.656540     -0.238398     11.205077
H         10.717009      0.232605     12.303168
O          8.871840      1.946927      7.990973
H          8.787187      1.393646      8.781887
H          8.024293      2.409387      7.920549
O          8.357570     -0.048500     10.001973
H          8.319317     -0.047713     10.959914
H          9.173642     -0.535044      9.823098
O          6.133402      1.077575     14.648191
H          7.112896      1.164987     14.497167
H          5.822435      0.349187     14.031609
O          8.879710      1.070293     14.468916
H          9.561532      1.306214     15.112264
H          9.117450      1.626339     13.726828
O         12.671422      2.743167      9.680490
H         13.531050      3.093450      9.380020
H         12.042274      3.242178      9.142063
O         11.774074      0.108262     15.492457
H         12.419294      0.751789     15.241817
H         11.898336     -0.722133     15.011424
O          5.922480      2.648520     11.269335
H          5.930791      1.703798     11.487486
H          5.126838      3.063278     11.667902
