# Supplementary material for: Delocalization error poisons the density-functional many-body expansion
Source: Chem Sci. 2024 Oct 30;15(47):19893–906. doi: 10.1039/d4sc05955g (PMC11575576; doi:10.1039/d4sc05955g)
Supplement: SC-015-D4SC05955G-s001 [file SC-015-D4SC05955G-s001.zip › structures/Fw15-7.xyz]

46
{"charges": {"1": -1}, "name": "Fw15.snap.46", "meta": {"note": "Closest 15 waters plus anion for snap.46", "order": [15, 37, 30, 25, 1, 6, 0, 24, 33, 27, 23, 28, 18, 20, 16, 17, 11, 13, 7, 9, 4, 12, 40, 41, 44, 3, 2, 10, 39, 35, 38, 8, 5, 14, 19, 26, 21, 31, 32, 22, 42, 45, 43, 36, 29, 34]}}
F         -6.620254     -3.754691     -0.160894
H         -4.214708     -5.117045      0.791783
O         -5.066544     -5.265485      1.207610
H         -5.648782     -4.579683      0.799778
O         -9.103872     -4.220682      0.272520
H         -8.155595     -3.958184      0.156544
H         -9.545374     -3.783701     -0.455860
H         -5.795599     -3.057359     -1.349377
H         -4.522985     -3.346206     -2.236257
O         -5.329068     -2.796982     -2.158728
O         -5.877296     -1.220077      0.457903
H         -5.261623     -1.050020      1.189692
H         -6.112609     -2.165777      0.400608
O         -5.978703     -5.845239     -1.947070
H         -6.338612     -6.599756     -1.468861
H         -6.223706     -5.150025     -1.313981
O         -7.583525     -4.144726      2.845879
H         -7.329457     -3.616254      2.043357
H         -8.089524     -4.786664      2.346424
O         -7.745145     -6.905171      0.583885
H         -8.632112     -6.706134      0.919445
H         -7.354426     -6.021863      0.420148
O         -3.039692     -3.752861      0.293723
H         -2.942423     -2.961118     -0.259965
H         -2.258065     -3.772907      0.892214
O         -8.673207     -2.770016     -3.258894
H         -8.977650     -2.566088     -4.158356
H         -7.716670     -2.931169     -3.311294
O         -3.640836     -1.215974     -0.805044
H         -4.319515     -1.658326     -1.353282
H         -4.072568     -0.755585     -0.062480
O         -8.018883     -0.246827     -1.702562
H         -8.610404     -0.987316     -1.991194
H         -7.285005     -0.679412     -1.267340
H         -5.987824     -4.847350     -3.391773
H         -5.439638     -3.622765     -4.007285
O         -5.933556     -4.420812     -4.266051
O         -5.011713     -4.353816      3.803483
H         -4.992300     -4.803760      2.910672
H         -5.898144     -3.999600      3.869040
H         -2.804838     -4.500488     -2.870675
H         -1.730458     -3.632687     -2.463800
O         -2.701948     -3.590025     -2.517165
O         -4.280361     -1.625463      3.247227
H         -5.079452     -1.120129      3.464760
H         -4.404573     -2.592646      3.423886
