# Supplementary material for: Delocalization error poisons the density-functional many-body expansion
Source: Chem Sci. 2024 Oct 30;15(47):19893–906. doi: 10.1039/d4sc05955g (PMC11575576; doi:10.1039/d4sc05955g)
Supplement: SC-015-D4SC05955G-s001 [file SC-015-D4SC05955G-s001.zip › structures/Fw15-5.xyz]

46
{"charges": {"1": -1}, "name": "Fw15.snap.44", "meta": {"note": "Closest 15 waters plus anion for snap.44", "order": [21, 27, 28, 26, 39, 34, 45, 22, 24, 23, 5, 10, 4, 17, 16, 19, 9, 20, 15, 8, 7, 13, 42, 44, 41, 12, 14, 18, 30, 25, 33, 0, 2, 1, 40, 37, 43, 31, 36, 35, 6, 3, 11, 38, 32, 29]}}
F         -5.043418     -4.674047      0.153126
H         -4.220386     -6.106770      0.193416
O         -3.720895     -6.912315      0.421045
H         -4.414863     -7.603406      0.575579
O         -2.589845     -4.275955      1.097401
H         -3.325502     -4.653852      0.588588
H         -1.779427     -4.464264      0.570812
O         -4.829720     -2.091075      0.953355
H         -4.583603     -2.010102      1.889495
H         -4.730629     -3.027762      0.696837
O         -7.648348     -3.969154     -0.161807
H         -6.747472     -4.222709      0.172870
H         -7.815044     -3.163361      0.328586
H         -5.731935     -5.504005      3.245870
O         -5.844255     -4.693046      2.745570
H         -5.462692     -4.895563      1.857287
H         -6.779270     -3.833717     -1.852337
H         -5.185668     -4.038685     -1.735373
O         -5.924021     -3.727628     -2.297073
O         -6.822547     -7.035444      0.586283
H         -7.433203     -6.545183      1.146869
H         -6.241334     -6.292379      0.353482
H         -2.319211     -4.746923     -1.979091
H         -1.894546     -3.492907     -1.172571
O         -2.422571     -3.770985     -1.942196
H         -6.250156     -6.677330     -2.109671
H         -6.188760     -6.375746     -3.654938
O         -5.653621     -6.614169     -2.877394
O         -3.638324     -3.012164      3.366440
H         -4.580560     -3.194308      3.508716
H         -3.355759     -3.676420      2.687471
O         -8.544870     -5.413793      1.796996
H         -7.880874     -4.885002      2.325606
H         -8.466618     -5.005316      0.935284
H         -2.589105     -6.648016     -1.057634
H         -3.047807     -6.817829     -2.480535
O         -2.280798     -6.501945     -1.980962
O         -3.530842     -6.698482      3.367607
H         -3.297364     -5.757530      3.543499
H         -3.319844     -6.808179      2.418340
O         -7.565694     -1.495988      0.932536
H         -7.839638     -1.028227      0.103236
H         -6.609237     -1.523019      0.962107
O         -3.007819     -1.087135     -0.722730
H         -3.426706     -0.248382     -1.001787
H         -3.661700     -1.529544     -0.151359
