# Supplementary material for: Delocalization error poisons the density-functional many-body expansion
Source: Chem Sci. 2024 Oct 30;15(47):19893–906. doi: 10.1039/d4sc05955g (PMC11575576; doi:10.1039/d4sc05955g)
Supplement: SC-015-D4SC05955G-s001 [file SC-015-D4SC05955G-s001.zip › structures/w15-11.xyz]

45
{"unit_cell": [15.135972, 15.135972, 15.135972], "name": "snap.75.H30O15", "meta": {"order": [21, 26, 19, 1, 4, 5, 2, 0, 3, 17, 22, 9, 28, 24, 34, 42, 43, 41, 35, 36, 38, 32, 31, 37, 16, 8, 15, 25, 29, 27, 10, 6, 18, 13, 7, 14, 40, 44, 39, 30, 33, 23, 12, 20, 11], "offset": [1.7763568394002505e-15, -8.881784197001252e-16, 1.7763568394002505e-15]}}
O          9.952082      3.682263     14.135257
H         10.781484      3.308424     13.771252
H          9.515575      4.161144     13.420256
O          7.264297      3.565536     14.677305
H          7.496535      4.213849     13.993323
H          7.747078      3.793467     15.470209
O          7.360766      5.845325     13.115076
H          6.454298      5.857267     12.791151
H          7.463128      6.738688     13.431728
O          9.302051      7.622263     11.573338
H         10.206956      7.261581     11.605182
H          8.728715      6.848917     11.717889
O         11.325826      5.745340     11.914790
H         10.656564      5.094265     11.817255
H         12.110264      5.366867     11.535360
O         13.954008      4.868252     12.059172
H         14.464047      4.085434     11.833708
H         13.898913      4.766119     13.066649
O         12.113983      2.403301     12.927628
H         12.273340      2.852482     12.061082
H         12.948583      2.071281     13.272517
O         11.836210      6.366058     14.832177
H         11.599578      6.357322     13.892407
H         12.521946      5.719395     14.975887
O          9.233144      4.093374     11.576587
H          8.510690      4.606190     11.216768
H          9.184841      3.163757     11.299518
O         10.682416     -0.365225     12.402822
H         11.442935     -0.377330     11.770128
H         10.831847      0.366845     13.028048
O          8.837449      1.359704     11.053667
H          7.981208      0.983235     11.309490
H          9.485030      0.670704     11.377784
O          9.006053      0.974438     15.020073
H          8.142869      0.966293     15.456582
H          9.146051      1.874606     14.675275
O         13.711534      4.205325     14.847307
H         14.619722      4.334566     15.197776
H         13.341516      3.478792     15.386704
O         11.467815      0.401095     15.955987
H         12.041368      1.149317     16.134112
H         10.585400      0.749883     15.909269
O          8.956968      3.892636     17.091634
H          9.680506      4.040182     16.420278
H          8.900027      2.995719     17.400184
