# Supplementary material for: Delocalization error poisons the density-functional many-body expansion
Source: Chem Sci. 2024 Oct 30;15(47):19893–906. doi: 10.1039/d4sc05955g (PMC11575576; doi:10.1039/d4sc05955g)
Supplement: SC-015-D4SC05955G-s001 [file SC-015-D4SC05955G-s001.zip › structures/Fw14-10.xyz]

43
{"unit_cell": [15.139504, 15.139504, 15.139504], "charges": {"1": -1}, "name": "snap.74.H28O14F", "meta": {"order": [20, 11, 14, 6, 40, 36, 37, 29, 27, 28, 22, 30, 21, 19, 18, 26, 32, 25, 34, 12, 8, 16, 41, 42, 38, 24, 23, 31, 10, 5, 15, 13, 17, 9, 35, 33, 39, 3, 0, 1, 4, 7, 2], "offset": [3.552713678800501e-15, 2.220446049250313e-16, 1.1102230246251565e-16]}}
F         15.066103      1.832775      0.950282
O         13.694173      3.321812     -0.845134
H         13.974014      2.745956     -0.118350
H         12.893239      2.868961     -1.201392
O         18.328274     -0.885465      0.626866
H         17.775093     -1.702374      0.624346
H         17.833377     -0.184648      0.212001
O         16.146843      3.758810      2.609458
H         15.791683      3.187170      1.934778
H         15.824086      4.662212      2.482051
O         15.241934     -0.733847     -0.612371
H         16.198363     -0.845475     -0.791535
H         15.180891     -0.023504      0.040025
O         15.046067      5.452290     -1.628933
H         14.459899      4.710469     -1.485120
H         15.765884      5.308429     -1.024190
O         16.409783      3.026388     -2.480648
H         15.532764      3.084311     -2.153880
H         16.840791      2.265233     -2.028537
O         13.700396     -1.862358      3.442853
H         13.152676     -1.960298      4.223241
H         14.227064     -1.069232      3.565648
O         18.541136      2.421551      3.674606
H         19.027969      2.931769      4.317097
H         17.864223      3.072681      3.369106
O         15.506267      0.212521      3.431818
H         15.264075      0.842215      2.731433
H         16.284054     -0.278756      3.207381
O         13.278624      2.582773      3.293480
H         12.794043      2.320685      2.461406
H         14.010611      3.176108      3.013928
O         13.873878     -0.275567     -3.170345
H         14.396017     -0.379061     -2.366176
H         13.255217     -1.028655     -3.114010
O         17.485291      1.685558     -0.179942
H         16.556343      1.835328      0.075600
H         18.003656      2.428654      0.117225
O         11.990689      1.495781      0.868583
H         11.167214      1.985110      0.772280
H         11.717708      0.579983      1.198300
O         12.647980      5.448978      0.963423
H         13.094846      4.787138      0.423588
H         11.912292      5.000409      1.294818
