# Supplementary material for: Delocalization error poisons the density-functional many-body expansion
Source: Chem Sci. 2024 Oct 30;15(47):19893–906. doi: 10.1039/d4sc05955g (PMC11575576; doi:10.1039/d4sc05955g)
Supplement: SC-015-D4SC05955G-s001 [file SC-015-D4SC05955G-s001.zip › structures/Fw14-11.xyz]

43
{"unit_cell": [15.123132, 15.123132, 15.123132], "charges": {"1": -1}, "name": "snap.75.H28O14F", "meta": {"order": [22, 18, 20, 11, 28, 26, 30, 23, 27, 24, 33, 29, 34, 12, 8, 16, 40, 42, 35, 25, 21, 31, 13, 9, 17, 37, 38, 41, 15, 19, 7, 36, 32, 39, 1, 3, 0, 5, 2, 10, 6, 14, 4], "offset": [-8.326672684688674e-17, -4.440892098500626e-16, 0.0]}}
F         -0.048399      1.788585      1.185506
O         -0.902989      3.230870     -1.362387
H         -0.609729      2.589596     -0.676154
H         -1.742675      2.811079     -1.643974
O          0.847945      3.652728      3.051014
H          0.690690      3.208598      2.229037
H          0.872216      4.604501      2.793502
O         -0.042387     -0.724039     -0.326783
H          0.842922     -1.034958     -0.677226
H          0.117382      0.155060      0.125663
O          1.781360      3.160703     -2.188669
H          0.861672      3.394126     -2.090875
H          1.975906      2.423252     -1.586733
O         -1.702470     -1.703393      3.456296
H         -2.150704     -1.832571      4.332904
H         -0.978502     -1.008803      3.571740
O          3.196274      2.655855      3.774869
H          3.672913      3.168330      4.401290
H          2.302030      3.050674      3.723797
O          0.136578      0.290881      3.449803
H         -0.184128      0.971555      2.835113
H          0.982057      0.031365      3.110934
O         -1.692359      2.526629      3.636484
H         -1.931822      2.449895      2.721128
H         -0.915554      3.147403      3.706196
O          2.939928     -0.237587      3.357718
H          3.123765     -0.228822      2.399840
H          3.462702      0.543884      3.639998
O         -1.380101     -0.026935     -2.752338
H         -0.883948     -0.199814     -1.906240
H         -2.200079     -0.444132     -2.532059
O          2.337538      1.240748     -0.341668
H          1.619055      1.583152      0.238178
H          3.173727      1.395319      0.145472
O         -3.810986     -0.851237      2.027942
H         -3.025907     -0.849024      2.636055
H         -4.524118     -1.289932      2.521880
O         -2.779257      1.843817      0.950465
H         -3.279187      1.233180      1.499133
H         -1.801239      1.732589      1.050565
O         -2.305161      5.411013      0.286284
H         -1.684679      4.989003     -0.335548
H         -2.978507      4.699637      0.348437
