# Supplementary material for: Delocalization error poisons the density-functional many-body expansion
Source: Chem Sci. 2024 Oct 30;15(47):19893–906. doi: 10.1039/d4sc05955g (PMC11575576; doi:10.1039/d4sc05955g)
Supplement: SC-015-D4SC05955G-s001 [file SC-015-D4SC05955G-s001.zip › structures/w15-10.xyz]

45
{"unit_cell": [15.137999, 15.137999, 15.137999], "name": "snap.74.H30O15", "meta": {"order": [23, 29, 19, 3, 4, 5, 1, 0, 2, 28, 22, 34, 43, 44, 42, 36, 37, 38, 31, 27, 35, 6, 12, 9, 14, 8, 11, 24, 32, 25, 15, 7, 17, 10, 16, 13, 40, 41, 39, 26, 33, 30, 18, 21, 20], "offset": [-7.105427357601002e-15, 4.440892098500626e-16, -8.881784197001252e-15]}}
O         10.439044      2.691978     13.585631
H         11.179271      2.563530     12.993117
H          9.965495      3.380945     13.111860
O          7.254344      4.066977     15.405247
H          7.283547      4.649768     14.645665
H          8.140411      3.728148     15.507870
O          6.893584      5.748630     13.093688
H          6.155995      5.661030     12.509136
H          6.947196      6.700644     13.276800
O         11.167332      5.667247     11.916490
H         10.357663      5.167693     11.911485
H         11.891687      5.005914     11.933273
O         14.579084      4.659531     12.166353
H         14.903912      3.838170     11.822730
H         14.372976      4.510239     13.048507
O         12.658633      2.299870     12.095384
H         12.877284      2.389703     11.139074
H         13.304427      1.805100     12.580891
O         11.705710      6.834075     14.493243
H         11.140452      6.766495     13.692622
H         12.135207      5.978702     14.660464
O          7.909385     -0.956311     13.078662
H          8.620832     -1.338514     12.546783
H          8.328780     -0.318742     13.672560
O          8.795722      4.140982     12.031655
H          8.141755      4.800978     12.359926
H          8.406133      3.472158     11.450672
O         10.880599     -0.005007     12.387589
H         11.727475     -0.005350     11.868951
H         11.042164      0.553202     13.116229
O          8.818677      1.368850     11.102950
H          8.098779      0.721685     11.121910
H          9.535078      0.855876     11.517927
O          8.401790      1.014229     14.599965
H          9.038452      0.821422     15.306637
H          8.784437      1.692097     14.028694
O         13.611565      4.621039     14.941070
H         14.262457      4.925810     15.575824
H         13.490869      3.704630     15.207489
O         11.042635      0.419480     15.980321
H         11.842066      0.980222     15.837548
H         11.197982     -0.317700     15.374178
O          9.753769      3.176106     16.200441
H         10.263386      3.256260     15.365020
H         10.144055      2.431998     16.595563
