# Supplementary material for: Delocalization error poisons the density-functional many-body expansion
Source: Chem Sci. 2024 Oct 30;15(47):19893–906. doi: 10.1039/d4sc05955g (PMC11575576; doi:10.1039/d4sc05955g)
Supplement: SC-015-D4SC05955G-s001 [file SC-015-D4SC05955G-s001.zip › structures/Fw15-4.xyz]

46
{"charges": {"1": -1}, "name": "Fw15.snap.43", "meta": {"note": "Closest 15 waters plus anion for snap.43", "order": [22, 23, 18, 19, 29, 32, 28, 6, 11, 9, 38, 31, 41, 27, 26, 25, 8, 3, 10, 5, 2, 7, 12, 24, 17, 37, 35, 33, 0, 4, 1, 43, 45, 44, 40, 39, 42, 34, 30, 36, 15, 13, 21, 20, 14, 16]}}
F         -5.192437     -4.956270      0.658915
H         -5.091198     -6.516114      3.073436
O         -5.734711     -5.805331      3.108807
H         -5.713452     -5.554391      2.153700
O         -4.081651     -2.499050      0.551705
H         -3.361912     -2.701148      1.171883
H         -4.462097     -3.397465      0.518328
O         -7.481806     -3.350586      0.901120
H         -6.546934     -3.673232      0.802186
H         -7.286984     -2.519849      1.336432
O         -2.692082     -5.153118      2.022261
H         -3.475219     -5.294695      1.465897
H         -2.011284     -4.741841      1.441830
H         -4.566770     -5.981514     -0.961805
O         -4.606810     -6.553001     -1.750481
H         -4.705026     -7.390868     -1.229510
O         -7.287562     -7.230992      0.182763
H         -8.134436     -7.034816      0.597293
H         -6.696979     -6.507134      0.449956
O         -7.675665     -4.998963     -1.345519
H         -8.166030     -4.567482     -0.629774
H         -7.427934     -5.914279     -1.099489
H         -6.409394     -3.684879     -1.458801
H         -4.925771     -3.457631     -1.825660
O         -5.824874     -3.096028     -1.960883
H         -2.699055     -3.943457     -1.233510
H         -2.787688     -2.859118     -2.409186
O         -2.951366     -3.788871     -2.169961
O         -8.514249     -5.495231      2.560094
H         -7.724844     -5.457868      3.172778
H         -8.475040     -4.587483      2.260126
O         -1.543236     -4.047507      0.054568
H         -1.016881     -4.844511     -0.165117
H         -1.063632     -3.206685      0.177479
O         -2.551324     -7.969501      1.415106
H         -2.553915     -7.044209      1.753734
H         -1.737489     -8.282495      0.970844
O         -2.812368     -3.138206      3.691581
H         -3.771967     -2.998047      3.719022
H         -2.776418     -4.033962      3.269198
O         -6.025502     -0.606485      1.314775
H         -6.408960     -0.359051      0.435389
H         -5.271105     -1.120294      1.026159
H         -5.551960     -6.255932     -3.493811
H         -6.374240     -5.029895     -3.181202
O         -5.995184     -5.510697     -3.938130
