# Supplementary material for: Delocalization error poisons the density-functional many-body expansion
Source: Chem Sci. 2024 Oct 30;15(47):19893–906. doi: 10.1039/d4sc05955g (PMC11575576; doi:10.1039/d4sc05955g)
Supplement: SC-015-D4SC05955G-s001 [file SC-015-D4SC05955G-s001.zip › structures/Fw15-1.xyz]

46
{"charges": {"1": -1}, "name": "Fw15.snap.40", "meta": {"note": "Closest 15 waters plus anion for snap.40", "order": [12, 18, 20, 14, 4, 9, 0, 30, 39, 21, 8, 16, 7, 31, 27, 33, 37, 29, 40, 11, 15, 10, 25, 19, 24, 17, 22, 28, 41, 42, 38, 6, 13, 5, 36, 32, 34, 23, 35, 26, 1, 2, 3, 43, 45, 44]}}
F         -5.922957     -3.251152      1.379001
H         -5.390209     -1.471334      3.924495
O         -4.929632     -1.759714      3.133750
H         -5.577768     -2.200468      2.532661
O         -6.762383     -5.441936      0.420512
H         -6.356789     -4.591845      0.737867
H         -7.674099     -5.452633      0.714170
O         -3.897131     -3.053053     -0.264015
H         -3.157765     -3.035901      0.365693
H         -4.680255     -3.210306      0.297226
O         -6.391567     -2.252245     -1.274217
H         -5.472704     -2.527717     -1.521987
H         -6.481132     -2.502232     -0.354489
O         -3.867644     -4.623762      3.761839
H         -4.368049     -3.836797      3.494428
H         -3.569264     -5.213416      3.023357
O         -3.240496     -5.637191      1.312695
H         -3.954804     -5.901651      0.710438
H         -2.497377     -5.385106      0.717916
O         -5.977461     -6.421951      3.222510
H         -5.525776     -5.610371      3.477133
H         -6.074218     -6.291379      2.264523
O         -4.383101      0.140250      1.427187
H         -5.291384      0.280549      1.094334
H         -4.523961     -0.496005      2.161087
H         -5.440483     -5.485664     -0.870841
O         -4.637150     -5.524630     -1.421610
H         -4.088643     -4.749201     -1.137132
O         -2.356033     -2.256090      2.355342
H         -2.340205     -2.860857      3.128580
H         -3.195233     -1.767162      2.541495
O         -6.482943      0.870570     -0.251832
H         -5.775732      1.311249     -0.787728
H         -6.644752      0.055696     -0.726092
O         -3.371972     -0.059553     -1.242585
H         -3.776870     -0.057689     -0.352136
H         -3.526925     -0.991497     -1.481794
H         -4.543703     -3.941511     -3.507494
H         -3.418611     -2.989648     -3.079094
O         -4.380298     -3.018930     -3.257219
O         -7.244073     -3.314988     -3.541952
H         -7.169639     -4.253865     -3.314146
H         -6.960001     -2.711026     -2.824849
O         -1.107221     -4.337965     -0.056670
H         -0.350844     -4.906667     -0.311615
H         -0.733938     -3.500232      0.276456
