# Supplementary material for: Delocalization error poisons the density-functional many-body expansion
Source: Chem Sci. 2024 Oct 30;15(47):19893–906. doi: 10.1039/d4sc05955g (PMC11575576; doi:10.1039/d4sc05955g)
Supplement: SC-015-D4SC05955G-s001 [file SC-015-D4SC05955G-s001.zip › structures/Fw15-3.xyz]

46
{"charges": {"1": -1}, "name": "Fw15.snap.42", "meta": {"note": "Closest 15 waters plus anion for snap.42", "order": [21, 18, 23, 24, 11, 17, 20, 29, 33, 25, 4, 8, 6, 35, 27, 40, 9, 15, 12, 14, 13, 19, 5, 3, 7, 10, 22, 16, 1, 2, 0, 31, 34, 26, 36, 30, 28, 43, 45, 44, 39, 32, 37, 41, 42, 38]}}
F         -5.323326     -4.353113      0.938667
H         -5.474695     -5.140141     -0.485118
O         -5.051270     -5.424432     -1.315841
H         -4.404795     -4.704046     -1.530767
H         -6.519747     -3.061539      3.295677
O         -5.627240     -2.763117      3.108736
H         -5.385145     -3.207014      2.260209
O         -3.431235     -2.581463      0.144049
H         -2.907828     -2.547090      0.961577
H         -4.078715     -3.266070      0.399168
O         -7.807133     -3.239537      0.783711
H         -6.967573     -3.765126      0.865988
H         -7.541456     -2.325868      0.673262
O         -2.658141     -5.340553      1.499613
H         -3.536708     -4.927038      1.495825
H         -2.095453     -4.957929      0.787915
O         -6.741633     -7.114312      1.139965
H         -6.085894     -7.750205      0.834742
H         -6.234895     -6.310204      1.341899
O         -6.147170     -1.063766      0.182975
H         -6.176724     -0.843600     -0.782549
H         -5.424325     -1.685058      0.271885
O         -7.790385     -4.165687     -1.937539
H         -8.091360     -3.598717     -1.211671
H         -7.388565     -4.919329     -1.457676
H         -6.719968     -2.778951     -2.280873
H         -5.208822     -2.900791     -2.041491
O         -5.897833     -2.266453     -2.324874
O         -8.209932     -4.216730      3.807933
H         -8.201043     -5.132739      3.406951
H         -8.631016     -3.765966      3.076478
O         -2.942756     -7.733660      0.198997
H         -2.714702     -6.940076      0.736638
H         -3.541840     -7.349000     -0.472416
H         -2.625225     -3.620135     -2.164489
H         -3.279843     -2.693992     -3.243980
O         -3.447247     -3.470576     -2.680638
O         -1.431277     -4.194163     -0.647444
H         -0.679769     -4.804242     -0.800951
H         -1.029985     -3.364194     -0.327720
O         -2.111409     -4.286688      4.087089
H         -2.908984     -3.944176      4.520433
H         -2.405120     -4.814106      3.301187
O         -1.701059     -2.062979      2.251312
H         -1.468654     -2.814627      2.838598
H         -2.317869     -1.538507      2.819144
