# Supplementary material for: Delocalization error poisons the density-functional many-body expansion
Source: Chem Sci. 2024 Oct 30;15(47):19893–906. doi: 10.1039/d4sc05955g (PMC11575576; doi:10.1039/d4sc05955g)
Supplement: SC-015-D4SC05955G-s001 [file SC-015-D4SC05955G-s001.zip › structures/Fw15-2.xyz]

46
{"charges": {"1": -1}, "name": "Fw15.snap.41", "meta": {"note": "Closest 15 waters plus anion for snap.41", "order": [14, 11, 20, 12, 2, 5, 4, 10, 13, 16, 37, 42, 29, 22, 24, 34, 18, 17, 7, 36, 31, 40, 0, 1, 3, 33, 26, 28, 19, 21, 9, 25, 38, 32, 45, 44, 43, 41, 35, 39, 30, 27, 23, 8, 15, 6]}}
F         -6.037239     -3.203301      0.524448
O         -6.173247     -1.295277     -1.296255
H         -5.352393     -1.446841     -1.829931
H         -6.141360     -2.027848     -0.680839
O         -7.678101     -5.313675      0.710394
H         -7.228110     -4.554216      0.253659
H         -7.272781     -5.263979      1.576893
H         -6.521346     -4.165862      3.534407
O         -6.066806     -3.372785      3.242868
H         -5.977837     -3.483711      2.265406
O         -3.527261     -2.029247     -0.200471
H         -2.901418     -2.222032      0.516915
H         -4.454747     -2.232603      0.026285
H         -5.124721     -4.274216     -0.838066
O         -4.818528     -4.700129     -1.659683
H         -3.966580     -4.221134     -1.826499
O         -5.903217     -0.130148      1.218037
H         -5.939091     -0.618977      0.357056
H         -6.707627     -0.335847      1.693155
O         -3.702248     -5.049796      1.584248
H         -4.291875     -4.301730      1.395497
H         -2.946442     -5.019531      0.953872
O         -7.800917     -3.130257     -2.435149
H         -7.718563     -3.667352     -1.632857
H         -7.356531     -2.324452     -2.099137
O         -4.029593     -1.331838      2.723052
H         -4.690031     -0.931518      2.123869
H         -4.552639     -1.967590      3.257388
O         -5.854228     -7.369454      1.408636
H         -5.159009     -6.710920      1.306074
H         -6.574947     -6.893177      0.963804
H         -4.694204     -2.476630     -3.216246
H         -3.475735     -1.767300     -2.403487
O         -4.220941     -1.651593     -3.026952
O         -1.715777     -2.430851      1.931634
H         -1.932552     -3.089134      2.627021
H         -2.262517     -1.640062      2.163336
O         -2.920148     -3.914392      3.977031
H         -3.765459     -3.469844      4.147485
H         -3.319306     -4.605198      3.389205
O         -4.379032     -7.303977     -1.138056
H         -4.684124     -7.825912     -0.360017
H         -4.926857     -6.495885     -1.070720
O         -6.606071     -6.356195      3.941377
H         -5.984561     -6.468027      3.166034
H         -6.885572     -7.251133      4.132403
