# Supplementary material for: Delocalization error poisons the density-functional many-body expansion
Source: Chem Sci. 2024 Oct 30;15(47):19893–906. doi: 10.1039/d4sc05955g (PMC11575576; doi:10.1039/d4sc05955g)
Supplement: SC-015-D4SC05955G-s001 [file SC-015-D4SC05955G-s001.zip › structures/w15-1.xyz]

45
{"unit_cell": [15.284047, 15.284047, 15.284047], "name": "snap.65.H30O15", "meta": {"order": [17, 24, 14, 43, 44, 42, 21, 23, 20, 33, 39, 35, 29, 27, 37, 8, 6, 9, 18, 19, 16, 40, 36, 38, 12, 15, 7, 13, 10, 11, 26, 28, 30, 2, 1, 5, 34, 41, 31, 25, 32, 22, 3, 4, 0], "offset": [0.0, -2.220446049250313e-15, 0.0]}}
O         10.458922      3.912147     12.691988
H         11.277504      3.986556     12.124337
H          9.785196      4.381670     12.172357
O          9.519556      8.840653     12.749162
H          9.911627      8.095532     12.222010
H          9.228730      8.440771     13.586032
O         11.078227      6.700883     11.810559
H         11.200930      6.219721     12.690732
H         10.946159      6.079122     11.095675
O         12.550715      4.361355     10.817967
H         13.420891      4.519966     11.207659
H         12.769911      3.577415     10.263049
O         12.108304      6.226584     14.272599
H         11.987154      5.441129     14.768623
H         13.033941      6.318025     14.192388
O          8.323135      5.353687     11.474223
H          7.988248      5.964494     12.141529
H          8.333155      5.879955     10.663662
O         10.507316      1.115560     12.989199
H         10.889152      0.849605     12.163852
H         10.416590      2.081126     12.907461
O         13.623886      1.022510     12.831301
H         12.880438      1.414810     13.283995
H         13.166017      0.645684     12.083058
O          8.989128      6.901920     14.665706
H          9.844202      6.512097     14.335499
H          8.190112      6.469105     14.297802
O          9.444346      3.152116      9.797369
H          8.847180      3.749638      9.292770
H          8.901733      2.839094     10.516011
O         11.775106     -0.039550     10.783169
H         12.038047      0.729920     10.216346
H         12.167745     -0.811031     10.280670
O          7.443763      2.938303     14.506554
H          7.296046      2.875578     13.574377
H          8.207404      2.415917     14.709093
O         12.746516      1.989209      9.267286
H         13.671271      1.743868      9.046984
H         12.290364      2.279001      8.407529
O         11.530566      0.501429     15.491865
H         12.313555      1.086885     15.631855
H         11.170127      0.711831     14.614746
O          7.559132      2.805939     11.796493
H          7.802467      3.719426     11.538777
H          6.794708      2.621971     11.229806
