# Supplementary material for: Delocalization error poisons the density-functional many-body expansion
Source: Chem Sci. 2024 Oct 30;15(47):19893–906. doi: 10.1039/d4sc05955g (PMC11575576; doi:10.1039/d4sc05955g)
Supplement: SC-015-D4SC05955G-s001 [file SC-015-D4SC05955G-s001.zip › structures/Fw25.xyz]

76
{"unit_cell": [15.24645, 15.24645, 15.24645], "charges": {"1": -1}, "name": "snap.130.Fw25", "meta": {"order": [37, 45, 55, 42, 21, 28, 13, 58, 49, 62, 15, 8, 26, 12, 14, 17, 56, 47, 66, 64, 57, 61, 4, 2, 9, 38, 41, 43, 27, 36, 25, 70, 68, 67, 18, 20, 22, 1, 3, 0, 40, 39, 33, 30, 24, 34, 72, 69, 71, 50, 65, 46, 23, 19, 32, 35, 29, 31, 10, 6, 16, 59, 51, 60, 53, 44, 63, 5, 11, 7, 74, 75, 73, 52, 48, 54], "offset": [2.220446049250313e-16, 2.220446049250313e-16, -2.220446049250313e-16]}}
F          1.087189      1.041781      1.373584
O          2.081247      2.045330      3.638616
H          2.625481      2.737996      3.241723
H          1.759615      1.535975      2.911398
O         -0.253914      3.450360      1.112061
H          0.310085      2.633252      1.263902
H         -0.942921      3.424079      1.765933
O          2.810886     -1.108699      1.920688
H          2.392558     -0.338232      1.555514
H          3.052311     -1.663239      1.170647
O         -0.627573      1.109995     -0.948678
H         -1.465929      0.870877     -0.538539
H          0.070898      1.028704     -0.263736
O         -1.137920     -0.738391      2.070256
H         -0.704463     -1.560212      1.799331
H         -0.422327     -0.116142      2.261236
O          2.733546     -0.252966     -0.738425
H          2.351719     -0.175873     -1.641900
H          3.690710     -0.104894     -0.804362
O          3.381870      2.685371     -0.215034
H          2.783110      1.978913     -0.468455
H          2.959036      3.490201     -0.509906
O         -1.864534      2.741025      3.409107
H         -2.451681      1.996483      3.477073
H         -1.458827      2.805617      4.254952
O          1.340578     -1.292804      4.596186
H          1.728220     -1.239672      3.725733
H          1.768342     -0.631694      5.156480
O          0.127166     -2.778583      0.715035
H          1.054322     -2.965068      0.805697
H          0.006111     -2.166326     -0.026150
O          4.556696      0.307651      3.335107
H          4.034756     -0.312430      2.782168
H          3.827350      0.874557      3.595561
O         -0.371416     -1.431397     -1.576452
H         -0.329146     -0.477921     -1.706056
H         -0.204060     -1.791552     -2.461743
O         -3.029041      0.169916      0.320721
H         -2.385304     -0.179321      0.898100
H         -3.826506      0.286710      0.854808
O          1.656425      4.424257     -1.297942
H          1.515808      3.731113     -1.947368
H          0.919122      4.402158     -0.651943
O          0.629173      2.479194     -2.821014
H         -0.014267      2.028183     -2.207637
H          0.923693      1.777278     -3.367884
O          4.715856      3.949364      2.141415
H          4.377522      4.809467      1.880668
H          4.613777      3.451837      1.310721
O          2.477086     -3.208500     -0.512157
H          3.439397     -3.337978     -0.417784
H          2.313959     -2.324826     -0.787192
O         -0.160627      3.196584      5.561223
H         -0.333478      4.061019      5.929666
H          0.754350      3.342870      5.251756
O          1.041037      6.002946      1.112969
H          0.620716      5.159053      1.347788
H          0.722037      6.695252      1.737705
O         -1.414044     -1.356685      4.943744
H         -1.806093     -1.061661      4.126711
H         -0.434605     -1.305539      4.902394
O          2.887800      1.195949      6.109482
H          2.538710      1.639388      5.337289
H          2.919568      1.893269      6.768599
O          2.578597     -0.446914     -3.450538
H          1.788184     -0.470300     -4.025754
H          3.095700     -1.207223     -3.713218
O         -1.814449      4.950852     -0.720531
H         -1.231195      4.381221     -0.153653
H         -1.471690      5.839090     -0.555136
O          5.549186      0.019497     -1.484814
H          6.344774      0.367408     -1.031228
H          5.303444      0.722194     -2.191445
O          2.546305      5.013134      4.798323
H          2.386638      5.265938      5.684321
H          2.615280      5.861044      4.342336
