# Supplementary material for: Delocalization error poisons the density-functional many-body expansion
Source: Chem Sci. 2024 Oct 30;15(47):19893–906. doi: 10.1039/d4sc05955g (PMC11575576; doi:10.1039/d4sc05955g)
Supplement: SC-015-D4SC05955G-s001 [file SC-015-D4SC05955G-s001.zip › structures/w15-2.xyz]

45
{"unit_cell": [15.304417, 15.304417, 15.304417], "name": "snap.66.H30O15", "meta": {"order": [21, 28, 16, 43, 44, 42, 26, 19, 30, 29, 31, 34, 36, 40, 37, 33, 32, 35, 8, 4, 9, 22, 27, 24, 41, 38, 39, 13, 18, 10, 23, 25, 17, 0, 1, 2, 11, 14, 7, 5, 6, 3, 15, 20, 12], "offset": [0.0, 0.0, 1.7763568394002505e-15]}}
O         10.162458      3.788958     12.745475
H         10.993372      4.182668     12.416034
H          9.495934      4.344842     12.316340
O          9.416243      8.460941     12.335349
H         10.109538      7.839276     12.124755
H          9.164895      8.099070     13.173189
O         10.880589      4.647550      9.124084
H         10.028705      5.101992      9.360875
H         11.557066      5.098852      9.660145
O         11.259533      6.613292     11.718219
H         11.622443      6.243533     12.562529
H         11.938902      6.681373     11.055341
O         12.882681      3.600385     11.606740
H         13.583145      4.212637     11.743994
H         13.167570      3.090839     10.846244
O         11.938628      5.783263     14.141237
H         11.692010      5.182404     14.856322
H         12.805918      6.090621     14.410614
O          8.149860      5.227412     11.740558
H          7.382681      5.535681     12.265281
H          8.234682      5.914153     11.028610
O         10.363671      0.960826     13.610369
H         10.908733      0.486586     12.935324
H         10.398212      1.892976     13.269236
O         14.023493      1.562021     12.895571
H         13.486948      2.298214     12.636110
H         13.494460      0.790464     12.569101
O          9.115362      6.721992     14.606799
H          9.927961      6.377762     14.267095
H          8.515014      5.954341     14.676703
O         10.372894      2.055710     10.680726
H         10.625687      2.856253     10.189568
H          9.612734      2.307451     11.242869
O          7.497138      2.678558     14.643339
H          7.657910      2.716561     13.682972
H          8.139216      1.975859     14.923530
O          8.769309      6.533359      9.403380
H          9.119626      7.344315      8.969713
H          8.073077      6.141593      8.886751
O          7.731035      2.649755     11.782548
H          7.840594      3.539529     11.415828
H          7.091488      2.181415     11.234573
O          9.126469      3.430391     16.949475
H         10.041984      3.565148     16.599782
H          9.091014      2.933378     17.794256
