# Supplementary material for: Delocalization error poisons the density-functional many-body expansion
Source: Chem Sci. 2024 Oct 30;15(47):19893–906. doi: 10.1039/d4sc05955g (PMC11575576; doi:10.1039/d4sc05955g)
Supplement: SC-015-D4SC05955G-s001 [file SC-015-D4SC05955G-s001.zip › structures/w15-3.xyz]

45
{"unit_cell": [15.339001, 15.339001, 15.339001], "name": "snap.67.H30O15", "meta": {"order": [18, 23, 14, 30, 33, 31, 39, 41, 40, 20, 16, 25, 43, 42, 44, 37, 38, 36, 27, 32, 29, 24, 22, 26, 8, 6, 9, 17, 21, 19, 34, 35, 28, 13, 15, 10, 0, 1, 2, 11, 12, 7, 5, 4, 3], "offset": [-3.552713678800501e-15, -8.881784197001252e-16, -3.552713678800501e-15]}}
O         10.695554      4.373589     12.689531
H         11.351382      4.275234     11.954572
H          9.806634      4.474668     12.254779
O         13.137007      6.938656     10.317276
H         13.608635      6.324188     10.925345
H         13.446003      6.787819      9.408231
O          8.744386      7.968552     12.586986
H          9.613857      7.970988     12.228513
H          8.858547      8.067771     13.534828
O         10.815737      4.540997      8.840348
H         10.470242      5.463880      8.866112
H         11.595892      4.577104      9.472905
O         11.519942      8.124828     12.387356
H         11.323535      7.470431     13.097615
H         12.094304      7.677695     11.743152
O         14.756436      5.409793     11.905099
H         15.609446      5.882274     11.891939
H         14.554363      5.530423     12.849978
O         12.762224      3.713993     10.721406
H         13.525895      4.141767     11.132863
H         13.058588      3.090282     10.066136
O         11.431344      6.247070     14.483928
H         11.245974      5.495202     13.939996
H         12.373072      6.057043     14.608789
O          8.415137      5.200137     11.589960
H          8.054636      5.685287     12.359890
H          8.572921      5.888671     10.954899
O         10.601680      1.455658     13.216935
H         10.954173      1.055624     12.419554
H         10.736537      2.413801     13.072219
O         13.662052      1.373460     13.057383
H         13.741302      1.865657     12.225848
H         13.057072      0.629640     12.878290
O          9.760642      2.140117     10.162322
H         10.051664      3.037118      9.970819
H          9.056607      2.209635     10.796773
O          7.525389      2.726215     14.844772
H          7.614177      2.792526     13.887028
H          8.414550      2.727020     15.276405
O          9.080293      6.709744      9.466136
H          9.420561      7.618119      9.409998
H          8.223392      6.643156      9.020801
O          7.769086      2.690089     11.941933
H          7.729978      3.580262     11.569414
H          7.143765      2.112530     11.461340
