# Supplementary material for: Delocalization error poisons the density-functional many-body expansion
Source: Chem Sci. 2024 Oct 30;15(47):19893–906. doi: 10.1039/d4sc05955g (PMC11575576; doi:10.1039/d4sc05955g)
Supplement: SC-015-D4SC05955G-s001 [file SC-015-D4SC05955G-s001.zip › structures/Fw15-9.xyz]

46
{"charges": {"1": -1}, "name": "Fw15.snap.48", "meta": {"note": "Closest 15 waters plus anion for snap.48", "order": [16, 6, 9, 2, 14, 15, 12, 23, 18, 21, 10, 8, 11, 36, 28, 35, 0, 1, 4, 24, 26, 22, 19, 29, 13, 42, 37, 44, 3, 5, 7, 38, 40, 41, 25, 17, 32, 43, 45, 39, 33, 30, 27, 31, 34, 20]}}
F         -6.613776     -2.385779      0.315715
O         -8.304636     -2.820750      2.270792
H         -7.612676     -2.622655      1.576610
H         -9.109672     -2.643383      1.785010
O         -6.826537     -0.944120     -1.860225
H         -6.822440     -1.487263     -1.031667
H         -7.336047     -0.192800     -1.558495
O         -5.801081     -0.444740      2.080286
H         -6.110097     -0.933271      2.860886
H         -5.977576     -1.132681      1.410518
O         -7.514386     -4.271328     -1.762952
H         -8.143558     -3.658539     -2.177605
H         -7.513411     -3.980704     -0.836013
H         -3.949904     -2.981670     -1.209682
H         -5.355924     -3.492364     -0.930618
O         -4.495611     -3.778400     -1.298683
O         -9.644616     -2.420499     -0.354933
H         -9.511712     -2.346558     -1.337147
H         -8.829758     -2.115661      0.045884
H         -5.772336     -4.785564      2.643096
O         -5.520833     -5.021901      1.747851
H         -5.861737     -4.222032      1.279187
O         -6.073648     -3.645558      4.133299
H         -5.268420     -3.166811      3.881035
H         -6.840763     -3.208102      3.683582
O         -2.860563     -0.958720      1.862501
H         -3.751100     -0.581128      1.777310
H         -2.396753     -0.345182      1.247696
O         -8.970666     -2.102240     -3.289905
H         -8.548154     -2.513195     -4.083304
H         -8.257661     -1.494015     -3.005019
O         -3.594980     -3.059839      3.348363
H         -3.355354     -3.765604      2.709328
H         -3.212429     -2.254190      2.921113
O         -5.684742     -3.926759     -3.773827
H         -6.297921     -4.207283     -3.086199
H         -5.020216     -3.769397     -3.082601
O         -2.833465     -1.224853     -1.609209
H         -2.126786     -1.633137     -2.148426
H         -3.524778     -0.925955     -2.227674
O         -4.801129     -0.960808     -3.704024
H         -5.151390     -0.537799     -4.499034
H         -5.459042     -0.827294     -3.007913
O         -5.083499     -6.504560     -1.512642
H         -4.751187     -5.638452     -1.164780
H         -6.036285     -6.412924     -1.497939
