# Supplementary material for: Delocalization error poisons the density-functional many-body expansion
Source: Chem Sci. 2024 Oct 30;15(47):19893–906. doi: 10.1039/d4sc05955g (PMC11575576; doi:10.1039/d4sc05955g)
Supplement: SC-015-D4SC05955G-s001 [file SC-015-D4SC05955G-s001.zip › structures/w15-7.xyz]

45
{"unit_cell": [15.213135, 15.213135, 15.213135], "name": "snap.71.H30O15", "meta": {"order": [26, 25, 18, 9, 8, 11, 4, 1, 3, 28, 21, 31, 40, 39, 42, 36, 33, 37, 13, 12, 14, 27, 32, 29, 17, 20, 19, 2, 5, 0, 16, 22, 15, 41, 44, 43, 34, 38, 35, 10, 7, 6, 24, 30, 23], "offset": [1.7763568394002505e-15, -4.440892098500626e-16, -3.552713678800501e-15]}}
O         10.182007      3.460168     12.941990
H         10.175497      3.473831     13.891399
H          9.262017      3.443940     12.714022
O          7.401508      4.945923     16.104413
H          7.255467      5.529001     15.337348
H          8.339549      4.678239     16.108317
O          6.490970      6.077384     13.580424
H          5.623760      5.620203     13.723625
H          6.178946      7.011382     13.416059
O         10.520283      6.407076     12.138853
H          9.713064      5.881592     12.144161
H         11.215246      5.963008     11.587765
O         13.051952      4.998199     11.234045
H         12.949303      4.315528     10.537855
H         13.951368      4.850818     11.594536
O         11.970736      6.954505     14.735999
H         11.538419      6.738920     13.881676
H         12.321888      6.083009     15.006623
O          8.128207      4.752136     11.759019
H          7.579379      5.344380     12.256228
H          8.151902      5.009513     10.859543
O         10.480755      0.706754     12.221309
H         11.347477      0.575644     11.808807
H         10.565507      1.596962     12.583343
O          9.165724     -0.281833     10.044551
H          9.453186      0.191339     10.860687
H          9.362558     -1.220745     10.158786
O          5.714368      1.290836     14.719031
H          6.635196      1.545502     14.588210
H          5.156747      2.014200     14.470598
O          8.835455      1.012239     14.550586
H          9.729938      1.196775     14.899118
H          8.704487      1.288948     13.625759
O         13.907198      4.765164     15.065515
H         14.559023      5.164472     15.670806
H         13.963481      3.787060     15.188907
O         11.608128      0.574778     15.736930
H         12.353928      1.181896     15.816331
H         11.756358     -0.074761     15.051462
O          7.513094      1.742552     12.102607
H          7.117006      2.498153     11.585367
H          6.930607      0.997605     11.909247
O          9.897602      3.627445     15.985543
H         10.761060      4.030590     16.207098
H          9.749160      2.921790     16.672566
