# Supplementary material for: Delocalization error poisons the density-functional many-body expansion
Source: Chem Sci. 2024 Oct 30;15(47):19893–906. doi: 10.1039/d4sc05955g (PMC11575576; doi:10.1039/d4sc05955g)
Supplement: SC-015-D4SC05955G-s001 [file SC-015-D4SC05955G-s001.zip › structures/w15-6.xyz]

45
{"unit_cell": [15.258957, 15.258957, 15.258957], "name": "snap.70.H30O15", "meta": {"order": [20, 26, 15, 23, 18, 27, 34, 36, 33, 30, 29, 38, 10, 4, 6, 21, 25, 19, 42, 44, 39, 7, 8, 3, 11, 14, 5, 35, 37, 31, 9, 12, 13, 41, 43, 40, 28, 32, 24, 1, 2, 0, 17, 22, 16], "offset": [0.0, -4.440892098500626e-16, 1.7763568394002505e-15]}}
O         10.365974      2.552266     12.990020
H         11.262052      2.914688     12.798423
H          9.653265      3.162645     12.731466
O         10.966862      6.080590     11.699281
H         10.201701      5.597163     12.091856
H         11.335745      5.445632     11.105589
O         12.565152      4.549132      9.790302
H         12.679217      3.582109      9.773097
H         12.504416      4.764353      8.859102
O         12.207805      6.230905     14.169805
H         11.929689      6.083894     13.228313
H         13.002031      5.668094     14.395556
O          8.567762      4.819069     11.946821
H          7.967283      5.238955     12.617065
H          8.342101      5.210377     11.135362
O         10.390324     -0.157263     12.620044
H         11.255208     -0.183944     12.187422
H         10.209472      0.788865     12.790456
O         14.664378      0.782751     12.875434
H         15.327476      1.128972     12.264658
H         13.919960      0.495122     12.277109
O          8.483964      1.958760      9.061177
H          8.528554      1.297195      9.797176
H          7.625768      2.439147      9.245711
O          8.880575     -0.466927     10.371253
H          9.461680     -0.517016     11.126114
H          8.264127     -1.220775     10.497672
O         12.584463      0.049805     11.107704
H         12.971533     -0.789343     10.827248
H         12.372194      0.553298     10.310297
O          8.539741      1.365243     15.065658
H          8.970074      0.857641     15.724372
H          9.177703      1.945020     14.601809
O         14.233736      4.542693     14.931273
H         14.859751      4.815785     15.643738
H         14.215277      3.573292     14.916151
O         11.611873      1.430870     15.589651
H         12.479865      1.766224     15.762977
H         10.997106      2.181823     15.458713
O          6.492874      2.736088     12.494959
H          6.809880      3.453272     11.916877
H          6.424165      1.917421     11.992475
O          9.760372      3.806151     16.135731
H         10.634705      4.208917     16.234447
H          9.673007      3.304258     16.958084
