# Supplementary material for: Delocalization error poisons the density-functional many-body expansion
Source: Chem Sci. 2024 Oct 30;15(47):19893–906. doi: 10.1039/d4sc05955g (PMC11575576; doi:10.1039/d4sc05955g)
Supplement: SC-015-D4SC05955G-s001 [file SC-015-D4SC05955G-s001.zip › structures/Fw15-8.xyz]

46
{"charges": {"1": -1}, "name": "Fw15.snap.47", "meta": {"note": "Closest 15 waters plus anion for snap.47", "order": [20, 40, 37, 29, 12, 9, 15, 27, 39, 34, 16, 14, 17, 25, 24, 23, 10, 13, 5, 1, 0, 2, 30, 22, 33, 8, 3, 6, 41, 38, 42, 28, 31, 21, 35, 32, 36, 4, 11, 7, 18, 26, 19, 45, 44, 43]}}
F         -6.426329     -3.672396      0.266929
H         -3.976505     -3.253552      1.691433
O         -4.357346     -4.112834      1.498647
H         -5.293288     -4.016850      1.197896
O         -7.662965     -4.557426     -1.878918
H         -7.955732     -3.710566     -2.253645
H         -7.063921     -4.299583     -1.158957
H         -5.565598     -3.239555     -1.181719
H         -4.108871     -2.752756     -1.205381
O         -4.836738     -3.044066     -1.790852
O         -7.029103     -1.281955     -0.868931
H         -7.180646     -2.110326     -0.347044
H         -6.651353     -0.657146     -0.250835
O         -5.771570     -1.311031      1.477572
H         -5.844456     -1.248264      2.444131
H         -5.927163     -2.206652      1.121686
O         -7.771414     -3.452021      2.709942
H         -7.593987     -3.649219      1.745799
H         -8.520871     -2.857202      2.715392
O         -9.341049     -3.030629      0.046774
H         -9.586145     -2.208419     -0.454996
H         -9.121036     -3.737200     -0.561442
O         -5.260150     -6.590344     -0.394144
H         -6.217327     -6.515612     -0.263173
H         -4.939988     -5.872515      0.190596
O         -7.988528     -6.664761     -0.061248
H         -8.617530     -6.710185      0.702870
H         -8.136335     -5.817323     -0.481267
O         -3.411396     -1.861104      0.211642
H         -4.180344     -1.470932      0.658155
H         -2.789071     -1.130576     -0.008757
O         -5.496922     -2.369463      4.069564
H         -5.165014     -2.887508      4.819694
H         -6.346934     -2.778616      3.766000
O         -4.702566     -5.583679     -3.075600
H         -5.136242     -6.015778     -2.332142
H         -4.520152     -4.665644     -2.814662
O         -8.524529     -2.050640     -2.999855
H         -7.767264     -2.146676     -3.627716
H         -8.109016     -1.458427     -2.339472
H         -6.501465     -3.996527     -4.129971
H         -5.641325     -2.619030     -3.941791
O         -6.433945     -3.042579     -4.316162
H         -0.989758     -4.182981      0.437120
O         -1.760031     -4.365269     -0.131792
H         -2.454480     -4.553498      0.550403
