# Supplementary material for: Delocalization error poisons the density-functional many-body expansion
Source: Chem Sci. 2024 Oct 30;15(47):19893–906. doi: 10.1039/d4sc05955g (PMC11575576; doi:10.1039/d4sc05955g)
Supplement: SC-015-D4SC05955G-s001 [file SC-015-D4SC05955G-s001.zip › structures/w15-4.xyz]

45
{"unit_cell": [15.312364, 15.312364, 15.312364], "name": "snap.68.H30O15", "meta": {"order": [24, 30, 16, 37, 41, 39, 1, 0, 2, 21, 19, 29, 28, 25, 32, 43, 44, 42, 33, 34, 36, 26, 22, 31, 10, 8, 11, 20, 27, 14, 15, 17, 12, 35, 38, 40, 3, 4, 5, 7, 9, 6, 18, 23, 13], "offset": [-1.7763568394002505e-15, -8.881784197001252e-16, -5.329070518200751e-15]}}
O         10.773405      4.086295     13.195034
H         11.434997      4.035844     12.479394
H         10.005862      4.440265     12.774127
O         13.301810      6.483467     10.292212
H         14.025123      6.347139     10.911263
H         13.693500      6.390117      9.429967
O          6.875209      5.046906     15.599888
H          6.819953      5.670437     14.812156
H          7.239853      4.184807     15.273052
O         10.507175      3.841560      8.950172
H         10.089746      4.726094      8.951684
H         11.218146      3.801251      9.626528
O         11.116264      7.509251     11.671395
H         10.833790      6.816676     12.299921
H         11.867730      7.138229     11.233460
O         14.839453      5.222937     12.275044
H         15.731737      5.568349     12.440652
H         14.330743      5.398849     13.094206
O         12.573802      3.661554     11.031956
H         13.082186      4.399058     11.354100
H         13.174571      3.023969     10.592805
O         10.885389      5.936972     15.151153
H         10.652417      5.275823     14.417754
H         11.775026      5.666559     15.420358
O          8.809508      5.731071     12.058355
H          8.080480      6.214154     12.496957
H          9.029992      6.177838     11.216476
O         10.174365      1.218832     13.112116
H         10.889389      1.313219     12.436711
H          9.666917      2.060900     13.151818
O          9.777508      1.319958     10.232634
H         10.018460      2.070871      9.655963
H          9.227575      1.728194     10.915234
O         13.147091      2.062353     15.881147
H         13.321421      1.927168     14.906275
H         13.991759      2.290745     16.246125
O          7.534974      2.446358     14.548788
H          7.687228      2.365930     13.592456
H          8.345136      2.189177     15.017936
O          8.029301      2.970505     11.989343
H          8.241619      3.867874     11.761940
H          7.234082      2.734055     11.465388
O         10.021807      2.709575     16.173393
H         10.740170      3.354177     16.275310
H          9.625675      2.593776     17.071321
