# Supplementary material for: Delocalization error poisons the density-functional many-body expansion
Source: Chem Sci. 2024 Oct 30;15(47):19893–906. doi: 10.1039/d4sc05955g (PMC11575576; doi:10.1039/d4sc05955g)
Supplement: SC-015-D4SC05955G-s001 [file SC-015-D4SC05955G-s001.zip › structures/w15-5.xyz]

45
{"unit_cell": [15.297963, 15.297963, 15.297963], "name": "snap.69.H30O15", "meta": {"order": [18, 23, 12, 19, 13, 24, 20, 17, 27, 30, 37, 31, 26, 25, 29, 9, 4, 7, 15, 21, 14, 42, 44, 40, 6, 8, 3, 35, 36, 41, 33, 34, 32, 10, 5, 11, 39, 43, 38, 22, 28, 16, 2, 0, 1], "offset": [-1.7763568394002505e-15, 8.881784197001252e-16, 3.552713678800501e-15]}}
O         10.548730      3.276567     12.473920
H         11.280227      3.540217     11.930513
H          9.713798      3.663409     12.193965
O         10.791151      5.264873      8.196912
H         10.051862      5.537695      8.712906
H         11.388511      4.837282      8.837508
O         11.127769      6.245684     11.817142
H         10.375642      5.640600     11.873310
H         11.732047      5.737874     11.214091
O         12.562475      4.143628     10.443765
H         13.442299      4.294123     10.789020
H         12.662372      3.306338      9.963459
O         11.704266      6.303649     14.433265
H         11.690792      6.422720     13.463699
H         12.544955      5.852164     14.655459
O          8.636626      5.238062     11.648608
H          7.987988      5.583627     12.290817
H          8.544694      5.722670     10.813817
O         10.299833      0.338771     12.409966
H         11.145614      0.346065     11.988652
H         10.179333      1.283010     12.584456
O         14.489040      1.056334     13.172156
H         15.451718      1.163828     13.148107
H         14.118501      0.958327     12.271665
O          8.504837      2.620791      8.906603
H          8.618248      2.689306      9.872491
H          7.676793      3.045378      8.580279
O         13.318479      2.004344     15.457112
H         13.345847      1.853427     14.492548
H         14.249828      1.855778     15.774948
O         12.912448      0.456894     10.945586
H         13.164300     -0.497573     10.978330
H         12.801622      0.653665     10.031227
O          8.647927      1.566563     14.771490
H          8.216198      1.915752     14.006142
H          8.656947      2.253979     15.501642
O         14.074648      4.855373     14.528141
H         14.906512      5.079489     14.998335
H         13.907654      3.892875     14.725331
O         11.150029      0.480470     15.429029
H         11.815785      1.156991     15.256429
H         10.336202      0.844948     15.072601
O          7.276035      2.679658     12.615879
H          6.581465      3.355502     12.701482
H          6.822234      1.925914     12.144869
