# Supplementary material for: Delocalization error poisons the density-functional many-body expansion
Source: Chem Sci. 2024 Oct 30;15(47):19893–906. doi: 10.1039/d4sc05955g (PMC11575576; doi:10.1039/d4sc05955g)
Supplement: SC-015-D4SC05955G-s001 [file SC-015-D4SC05955G-s001.zip › structures/Fw15-10.xyz]

46
{"charges": {"1": -1}, "name": "Fw15.snap.49", "meta": {"note": "Closest 15 waters plus anion for snap.49", "order": [22, 8, 5, 11, 39, 27, 31, 19, 23, 9, 16, 20, 17, 1, 0, 4, 35, 37, 29, 10, 7, 14, 40, 33, 36, 2, 3, 6, 26, 24, 28, 21, 25, 18, 38, 32, 42, 45, 44, 43, 34, 41, 30, 12, 15, 13]}}
F         -6.271985     -3.400444      0.433267
O         -7.284800     -4.950140     -1.358484
H         -8.075546     -4.434542     -1.586923
H         -6.955784     -4.520927     -0.551511
H         -3.743075     -2.317404     -0.831539
H         -5.210709     -2.725183     -0.635456
O         -4.549923     -2.523765     -1.328436
O         -6.333629     -2.747587      2.992913
H         -6.229006     -3.323905      2.182450
H         -7.084923     -2.161392      2.906555
H         -6.595164     -5.914299      2.492939
O         -6.282806     -5.911942      1.585747
H         -6.513987     -4.982695      1.343454
O         -8.812799     -1.936354      0.903865
H         -9.529327     -1.926553      0.215121
H         -8.202340     -2.666918      0.798081
O         -3.928619     -5.172927     -0.595295
H         -3.858665     -4.340810     -0.062124
H         -4.815981     -5.474556     -0.400305
O         -6.989614      0.094795      0.612944
H         -7.950629     -0.016607      0.699703
H         -6.627466     -0.784095      0.835212
O         -3.687819     -1.938813      2.439048
H         -4.489674     -2.272416      2.896900
H         -3.906070     -0.994077      2.244625
O         -8.473681     -2.904892     -2.495753
H         -8.414689     -2.566139     -3.422386
H         -7.956687     -2.289235     -1.936147
O         -5.542048     -4.220096     -3.276012
H         -6.156179     -4.615953     -2.648593
H         -5.111289     -3.606530     -2.657842
O         -6.281314     -0.521419     -2.426395
H         -5.549794     -1.184875     -2.347442
H         -6.398423     -0.163744     -1.546919
O         -3.827209     -0.064695      0.371747
H         -4.521599      0.455901     -0.063788
H         -3.284263     -0.486090     -0.333358
H         -1.282512     -3.147684      1.029158
O         -1.976752     -2.726950      0.489506
H         -2.427305     -2.020997      1.020270
O         -3.951005     -7.399599      1.357523
H         -3.513867     -7.397052      0.474491
H         -4.610973     -6.678769      1.307458
O         -6.839727     -5.075833      5.222832
H         -6.622861     -4.739807      6.106735
H         -6.766053     -4.295839      4.615988
