# Supplementary material for: Delocalization error poisons the density-functional many-body expansion
Source: Chem Sci. 2024 Oct 30;15(47):19893–906. doi: 10.1039/d4sc05955g (PMC11575576; doi:10.1039/d4sc05955g)
Supplement: SC-015-D4SC05955G-s001 [file SC-015-D4SC05955G-s001.zip › structures/Fw14-9.xyz]

43
{"unit_cell": [15.097679, 15.097679, 15.097679], "charges": {"1": -1}, "name": "snap.73.H28O14F", "meta": {"order": [19, 14, 8, 16, 10, 11, 6, 42, 41, 38, 30, 26, 28, 22, 29, 23, 15, 12, 24, 33, 27, 34, 9, 7, 13, 39, 40, 37, 25, 21, 32, 3, 4, 5, 18, 20, 17, 36, 31, 35, 2, 0, 1], "offset": [-3.552713678800501e-15, 4.440892098500626e-16, 2.220446049250313e-16]}}
F         14.939926      1.580162      1.386822
O         14.709885      5.705064      1.852982
H         13.923957      5.455429      1.328670
H         14.773964      6.662206      1.608333
O         14.220714      2.501864     -0.986778
H         14.287937      2.162737     -0.047893
H         13.301486      2.275872     -1.192989
O         19.330832     -0.492595      0.916598
H         19.145256     -1.354822      0.505499
H         18.610612      0.050764      0.525616
O         16.407305      3.544565      2.863956
H         15.763841      2.963224      2.414975
H         15.999581      4.426387      2.681970
O         15.315019     -0.613862     -0.584055
H         16.128119     -0.789807     -1.037307
H         15.375020      0.217892     -0.004861
O         14.768777      4.976950     -1.852693
H         14.474447      4.109438     -1.562909
H         15.561580      5.106545     -1.335396
O         16.832962      2.805454     -1.882894
H         15.905040      2.652704     -1.804823
H         17.157820      2.086266     -2.413227
O         13.936847     -2.344952      3.382323
H         13.504541     -2.383280      4.237940
H         14.602578     -1.651949      3.398610
O         18.778688      2.280442      3.392651
H         19.098786      2.949106      3.984462
H         17.915043      2.637839      3.148098
O         15.643654     -0.245229      3.460902
H         15.307610      0.321540      2.747268
H         16.623856     -0.278757      3.382264
O         12.623898      2.273123      3.376954
H         13.009277      2.041941      2.551930
H         13.260283      2.792410      3.840110
O         14.923897      1.097670      6.088808
H         15.181638      0.584340      5.300191
H         14.842053      2.047975      5.864142
O         17.318752      1.306533      0.250230
H         16.518191      1.523156      0.721481
H         17.270771      1.900530     -0.506815
O         11.808884      2.061072      0.218462
H         11.223393      2.795896      0.434343
H         11.329583      1.232678      0.244101
