# Supplementary material for: Delocalization error poisons the density-functional many-body expansion
Source: Chem Sci. 2024 Oct 30;15(47):19893–906. doi: 10.1039/d4sc05955g (PMC11575576; doi:10.1039/d4sc05955g)
Supplement: SC-015-D4SC05955G-s001 [file SC-015-D4SC05955G-s001.zip › structures/Naw14-9.xyz]

43
{"unit_cell": [15.275344, 15.275344, 15.275344], "charges": {"1": 1}, "name": "snap.73.H28O14Na", "meta": {"order": [18, 34, 35, 36, 22, 21, 27, 40, 41, 42, 8, 6, 4, 28, 25, 37, 23, 20, 19, 11, 9, 5, 15, 10, 13, 24, 29, 26, 16, 17, 12, 7, 3, 14, 32, 39, 33, 2, 1, 0, 31, 38, 30], "offset": [2.220446049250313e-16, 0.0, 0.0]}}
Na         0.346563      0.511068      0.023845
O          2.463079     -1.972820      3.596556
H          2.539930     -1.741779      2.678733
H          2.745320     -1.151337      4.084041
O          1.003477     -3.561405      0.244999
H          0.976173     -2.620663      0.128257
H          1.901128     -3.765624      0.684521
O          3.581485     -1.219848     -1.808743
H          3.992506     -2.066358     -1.883550
H          4.156070     -0.605498     -2.320979
O         -1.335841      2.070960     -0.680105
H         -1.641530      2.762058     -1.296822
H         -2.054027      1.392319     -0.612601
O          1.924197      2.753463     -2.448182
H          1.346367      2.926327     -3.195504
H          2.824029      2.947215     -2.726539
O          1.009687      1.644594      4.170018
H          0.911072      2.506143      4.534767
H          0.598740      1.685738      3.296994
O         -1.198615     -1.348702      0.060912
H         -1.306081     -1.798506      0.913611
H         -1.933144     -0.763055      0.151374
O         -0.583771      1.692188      1.933711
H         -1.279175      1.386872      2.525343
H         -0.963143      2.379318      1.331944
O          1.158433      0.072020     -2.217052
H          2.064261     -0.324520     -2.083340
H          1.433710      0.988356     -2.337921
O         -0.580695     -2.026222     -2.374648
H         -0.060995     -1.235508     -2.152039
H         -1.116783     -2.123399     -1.579761
O         -1.504162     -1.762411      2.575353
H         -2.311727     -2.127682      2.955837
H         -0.821126     -2.107975      3.189735
O          2.417690     -0.832468      0.786194
H          2.988585     -1.091775      0.011557
H          2.425562      0.123180      0.792933
O         -3.379762      0.201035     -0.282882
H         -3.654621     -0.026536     -1.197393
H         -4.136190      0.124475      0.331388
O          2.363112      1.893053      0.319749
H          2.907314      2.173059     -0.436674
H          2.209096      2.710492      0.780629
