# Supplementary material for: Delocalization error poisons the density-functional many-body expansion
Source: Chem Sci. 2024 Oct 30;15(47):19893–906. doi: 10.1039/d4sc05955g (PMC11575576; doi:10.1039/d4sc05955g)
Supplement: SC-015-D4SC05955G-s001 [file SC-015-D4SC05955G-s001.zip › structures/Naw14-8.xyz]

43
{"unit_cell": [15.289898, 15.289898, 15.289898], "charges": {"1": 1}, "name": "snap.72.H28O14Na", "meta": {"order": [18, 34, 37, 38, 20, 19, 27, 40, 42, 41, 10, 12, 6, 30, 26, 39, 23, 24, 21, 13, 9, 7, 17, 14, 16, 22, 28, 25, 3, 5, 4, 11, 15, 8, 31, 35, 36, 2, 1, 0, 29, 33, 32], "offset": [-5.551115123125783e-17, -9.71445146547012e-17, -2.7755575615628914e-17]}}
Na         0.313589      0.446151     -0.094057
O          2.365450     -2.149649      3.052814
H          2.643034     -2.114287      2.085689
H          2.839338     -1.422856      3.449849
O          0.713881     -3.338614     -0.118068
H          0.439778     -2.406430     -0.186461
H          1.643672     -3.297756      0.100186
O          3.320440     -1.307754     -1.876824
H          3.919027     -2.025181     -2.130739
H          3.904857     -0.536471     -1.895023
O         -1.459304      1.745615     -0.591300
H         -1.286931      2.311307     -1.367347
H         -2.191202      1.161035     -0.881461
O          2.023890      2.668070     -2.413058
H          1.524157      3.053730     -3.140659
H          2.926167      3.007290     -2.447483
O          1.230421      1.644507      4.295608
H          1.288799      2.580549      4.598411
H          0.873811      1.820654      3.407348
O         -1.192926     -1.245415      0.095223
H         -1.528314     -1.429373      0.998950
H         -2.017990     -0.987644     -0.347547
O         -0.234404      2.913323      1.969021
H         -0.893832      3.419003      2.438801
H         -0.694535      2.601754      1.159666
O          0.917688     -0.145111     -2.429997
H          1.682019     -0.679880     -2.244941
H          1.316253      0.704736     -2.558533
O         -2.753349      1.175944      3.335973
H         -2.299332      1.277770      4.166431
H         -2.439343      0.334724      2.961713
O         -1.307135     -1.916452     -2.830641
H         -0.842026     -1.145323     -2.510818
H         -1.691296     -2.301572     -2.056180
O          2.071185     -1.009997      0.573284
H          2.590796     -1.207553     -0.214715
H          2.608806     -0.323404      1.041372
O         -3.252939     -0.116275     -1.263644
H         -3.589723     -0.189111     -2.181740
H         -4.011508     -0.140098     -0.695387
O          1.949623      2.108592      0.275506
H          2.179939      2.570982     -0.548597
H          2.131539      2.760784      0.955340
