# Supplementary material for: Delocalization error poisons the density-functional many-body expansion
Source: Chem Sci. 2024 Oct 30;15(47):19893–906. doi: 10.1039/d4sc05955g (PMC11575576; doi:10.1039/d4sc05955g)
Supplement: SC-015-D4SC05955G-s001 [file SC-015-D4SC05955G-s001.zip › structures/Fw14-8.xyz]

43
{"unit_cell": [15.146022, 15.146022, 15.146022], "charges": {"1": -1}, "name": "snap.72.H28O14F", "meta": {"order": [22, 18, 10, 17, 11, 13, 5, 29, 24, 25, 21, 30, 19, 20, 16, 27, 32, 28, 34, 40, 38, 42, 8, 6, 15, 39, 41, 35, 26, 23, 31, 7, 3, 14, 9, 12, 4, 36, 33, 37, 1, 2, 0], "offset": [0.0, -4.440892098500626e-16, 0.0]}}
F         15.013765      1.645864      0.738486
O         14.677166      5.705363      1.679635
H         13.921522      5.328069      1.253417
H         14.674059      6.640977      1.346357
O         14.001617      3.034349     -1.548867
H         14.149404      2.706657     -0.655728
H         13.169966      2.679743     -1.814748
O         15.719837      3.342822      2.742351
H         15.450522      2.755471      2.018455
H         15.488237      4.207631      2.468202
O         15.002517     -0.632844     -0.787573
H         15.923202     -0.614967     -0.987984
H         14.817795      0.111999     -0.214225
O         14.904916      5.791048     -1.678924
H         14.558126      4.873250     -1.383258
H         15.599564      6.012775     -1.034601
O         16.596672      2.718810     -2.422324
H         15.703538      2.724627     -2.060211
H         17.022191      1.996958     -1.903017
O         18.692706      3.584473      0.040967
H         18.095220      4.295599      0.030797
H         19.481556      3.935587     -0.393483
O         13.562332     -1.888838      3.189550
H         13.307216     -1.987128      4.077950
H         14.322421     -1.303326      3.242418
O         18.344821      2.387708      3.464663
H         18.776950      2.863788      4.168970
H         17.458064      2.687882      3.344031
O         15.562048     -0.004391      3.261716
H         15.356735      0.474873      2.431560
H         16.510155     -0.024284      3.223644
O         13.418804      2.386520      3.732153
H         12.748928      3.012012      3.476264
H         14.190476      2.858182      3.385768
O         13.775053     -0.489928     -3.366846
H         14.122769     -0.581451     -2.463902
H         13.083349     -1.159395     -3.458761
O         17.599299      1.271087     -0.226448
H         16.689902      1.319386      0.179058
H         17.941685      2.156624     -0.042690
O         11.503716      1.619694      0.674713
H         12.315473      1.590299      1.161170
H         10.795541      1.156823      1.132112
